# Supplementary material for: Reproductive biology of the biofuel plant Jatropha curcas in its center of origin
Source: PeerJ. 2016 Mar 14;4:e1819. doi: 10.7717/peerj.1819 (PMC4793325; doi:10.7717/peerj.1819)
Supplement: Supplemental Information 1 — Means for the construction of Figure 1. [file peerj-04-1819-s001.xlsx]

## Sheet: Sheet1
DAF	Female flowers	Male flowers	Cummulative Female flowers	Cummulative Male flowers
0	0	0	0	0
1	26.6	0	26.6	0
2	13.1	0	39.7	0
3	21.3	6.7	61	6.7
4	9.8	9.1	70.8	15.8
5	14.7	8.3	85.5	24.1
6	6.5	5	92	29.1
7	3.2	8.8	95.2	37.9
8	1.6	12.2	96.8	50.1
9	0	9.7	96.8	59.8
10	0	14.76	96.8	74.56
11	1.6	9.2	98.4	83.76
12	1.6	8.6	100	92.36
13	0	5.5	100	97.86
14	0	1.4	100	99.26
15	0	0.74	100	100

## Sheet: Histogram_HID1
0	0	0	0	0	0	0	0	0	0	0	0
0	0.4	0	0.0333333	0	0.533333	0	0.0666667	0	0.266667	0	0.0666667
2.76	0.4	0	0.0333333	2.76	0.533333	0	0.0666667	2.76	0.266667	0	0.0666667
2.76	0.4	0	0.0666667	2.76	0.533333	0	0.133333	2.76	0.266667	0	0.133333
2.76	0.1	0	0.0666667	2.76	0.0666667	0	0.133333	2.76	0.133333	0.74	0.133333
5.52	0.1	0	0.1	5.52	0.0666667	0	0.2	5.52	0.133333	0.74	0.2
5.52	0.1	0	0.1	5.52	0.0666667	0	0.2	5.52	0.133333	1.4	0.2
5.52	0.0666667	0	0.133333	5.52	0.0666667	0	0.266667	5.52	0.0666667	1.4	0.266667
8.28	0.0666667	0	0.133333	8.28	0.0666667	0	0.266667	8.28	0.0666667	5	0.266667
8.28	0.0666667	0	0.166667	8.28	0.0666667	0	0.333333	8.28	0.0666667	5	0.333333
8.28	0.233333	0	0.166667	8.28	0.0666667	1.6	0.333333	8.28	0.4	5.5	0.333333
11.04	0.233333	0	0.2	11.04	0.0666667	1.6	0.4	11.04	0.4	5.5	0.4
11.04	0.233333	0	0.2	11.04	0.0666667	1.6	0.4	11.04	0.4	6.7	0.4
11.04	0.0666667	0	0.233333	11.04	0.0666667	1.6	0.466667	11.04	0.0666667	6.7	0.466667
13.8	0.0666667	0.74	0.233333	13.8	0.0666667	1.6	0.466667	13.8	0.0666667	8.3	0.466667
13.8	0.0666667	0.74	0.266667	13.8	0.0666667	1.6	0.533333	13.8	0.0666667	8.3	0.533333
13.8	0.0666667	1.4	0.266667	13.8	0.0666667	3.2	0.533333	13.8	0.0666667	8.6	0.533333
16.56	0.0666667	1.4	0.3	16.56	0.0666667	3.2	0.6	16.56	0.0666667	8.6	0.6
16.56	0.0666667	1.6	0.3	16.56	0.0666667	6.5	0.6	16.56	0.0666667	8.8	0.6
16.56	0	1.6	0.333333	16.56	0	6.5	0.666667	16.56	0	8.8	0.666667
19.32	0	1.6	0.333333	19.32	0	9.8	0.666667	19.32	0	9.1	0.666667
19.32	0	1.6	0.366667	19.32	0	9.8	0.733333	19.32	0	9.1	0.733333
19.32	0.0333333	1.6	0.366667	19.32	0.0666667	13.1	0.733333	19.32	0	9.2	0.733333
22.08	0.0333333	1.6	0.4	22.08	0.0666667	13.1	0.8	22.08	0	9.2	0.8
22.08	0.0333333	3.2	0.4	22.08	0.0666667	14.7	0.8	22.08	0	9.7	0.8
22.08	0	3.2	0.433333	22.08	0	14.7	0.866667	22.08	0	9.7	0.866667
24.84	0	5	0.433333	24.84	0	21.3	0.866667	24.84	0	12.2	0.866667
24.84	0	5	0.466667	24.84	0	21.3	0.933333	24.84	0	12.2	0.933333
24.84	0.0333333	5.5	0.466667	24.84	0.0666667	26.6	0.933333	24.84	0	14.76	0.933333
27.6	0.0333333	5.5	0.5	27.6	0.0666667	26.6	1	27.6	0	14.76	1
27.6	0	6.5	0.5	27.6	0			27.6	0
		6.5	0.533333
		6.7	0.533333
		6.7	0.566667
		8.3	0.566667
		8.3	0.6
		8.6	0.6
		8.6	0.633333
		8.8	0.633333
		8.8	0.666667
		9.1	0.666667
		9.1	0.7
		9.2	0.7
		9.2	0.733333
		9.7	0.733333
		9.7	0.766667
		9.8	0.766667
		9.8	0.8
		12.2	0.8
		12.2	0.833333
		13.1	0.833333
		13.1	0.866667
		14.7	0.866667
		14.7	0.9
		14.76	0.9
		14.76	0.933333
		21.3	0.933333
		21.3	0.966667
		26.6	0.966667
		26.6	1

## Sheet: Histogram_HID2
0	0	0	0		0	0	0	0	0	0
0	0.4	0.533333	0.266667		0	0.4	0	0.533333	0	0.266667
2.76	0.4	0.533333	0.266667		0.0136634	0.4	0.0136634	0.533333	0.0136634	0.266667
2.76	0.4	0.533333	0.266667		0.0136634	0	0.0136634	0	0.0136634	0
2.76	0.1	0.0666667	0.133333		0.0273267	0	0.0273267	0	0.0273267	0
5.52	0.1	0.0666667	0.133333		0.0273267	0.4	0.0273267	0.533333	0.0273267	0.266667
5.52	0.1	0.0666667	0.133333		0.0409901	0.4	0.0409901	0.533333	0.0409901	0.266667
5.52	0.0666667	0.0666667	0.0666667		0.0409901	0	0.0409901	0	0.0409901	0
8.28	0.0666667	0.0666667	0.0666667		0.0546535	0	0.0546535	0	0.0546535	0
8.28	0.0666667	0.0666667	0.0666667		0.0546535	0.4	0.0546535	0.533333	0.0546535	0.266667
8.28	0.233333	0.0666667	0.4		0.0683168	0.4	0.0683168	0.533333	0.0683168	0.266667
11.04	0.233333	0.0666667	0.4		0.0683168	0	0.0683168	0	0.0683168	0
11.04	0.233333	0.0666667	0.4		0.0819802	0	0.0819802	0	0.0819802	0
11.04	0.0666667	0.0666667	0.0666667		0.0819802	0.4	0.0819802	0.533333	0.0819802	0.266667
13.8	0.0666667	0.0666667	0.0666667		0.0956436	0.4	0.0956436	0.533333	0.0956436	0.266667
13.8	0.0666667	0.0666667	0.0666667		0.0956436	0	0.0956436	0	0.0956436	0
13.8	0.0666667	0.0666667	0.0666667		0.109307	0	0.109307	0	0.109307	0
16.56	0.0666667	0.0666667	0.0666667		0.109307	0.4	0.109307	0.533333	0.109307	0.266667
16.56	0.0666667	0.0666667	0.0666667		0.12297	0.4	0.12297	0.533333	0.12297	0.266667
16.56	0	0	0		0.12297	0	0.12297	0	0.12297	0
19.32	0	0	0		0.136634	0	0.136634	0	0.136634	0
19.32	0	0	0		0.136634	0.4	0.136634	0.533333	0.136634	0.266667
19.32	0.0333333	0.0666667	0		0.150297	0.4	0.150297	0.533333	0.150297	0.266667
22.08	0.0333333	0.0666667	0		0.150297	0	0.150297	0	0.150297	0
22.08	0.0333333	0.0666667	0		0.16396	0	0.16396	0	0.16396	0
22.08	0	0	0		0.16396	0.4	0.16396	0.533333	0.16396	0.266667
24.84	0	0	0		0.177624	0.4	0.177624	0.533333	0.177624	0.266667
24.84	0	0	0		0.177624	0	0.177624	0	0.177624	0
24.84	0.0333333	0.0666667	0		0.191287	0	0.191287	0	0.191287	0
27.6	0.0333333	0.0666667	0		0.191287	0.4	0.191287	0.533333	0.191287	0.266667
27.6	0	0	0		0.20495	0.4	0.20495	0.533333	0.20495	0.266667
0	0	0	0		0.20495	0	0.20495	0	0.20495	0
0	0	0	0		0.218614	0	0.218614	0	0.218614	0
0	0	0	0		0.218614	0.4	0.218614	0.533333	0.218614	0.266667
0	0	0	0		0.232277	0.4	0.232277	0.533333	0.232277	0.266667
0	0	0	0		0.232277	0	0.232277	0	0.232277	0
0	0	0	0		0.245941	0	0.245941	0	0.245941	0
0	0	0	0		0.245941	0.4	0.245941	0.533333	0.245941	0.266667
0	0	0	0		0.259604	0.4	0.259604	0.533333	0.259604	0.266667
0	0	0	0		0.259604	0	0.259604	0	0.259604	0
					0.273267	0	0.273267	0	0.273267	0
					0.273267	0.4	0.273267	0.533333	0.273267	0.266667
					0.286931	0.4	0.286931	0.533333	0.286931	0.266667
					0.286931	0	0.286931	0	0.286931	0
					0.300594	0	0.300594	0	0.300594	0
					0.300594	0.4	0.300594	0.533333	0.300594	0.266667
					0.314257	0.4	0.314257	0.533333	0.314257	0.266667
					0.314257	0	0.314257	0	0.314257	0
					0.327921	0	0.327921	0	0.327921	0
					0.327921	0.4	0.327921	0.533333	0.327921	0.266667
					0.341584	0.4	0.341584	0.533333	0.341584	0.266667
					0.341584	0	0.341584	0	0.341584	0
					0.355248	0	0.355248	0	0.355248	0
					0.355248	0.4	0.355248	0.533333	0.355248	0.266667
					0.368911	0.4	0.368911	0.533333	0.368911	0.266667
					0.368911	0	0.368911	0	0.368911	0
					0.382574	0	0.382574	0	0.382574	0
					0.382574	0.4	0.382574	0.533333	0.382574	0.266667
					0.396238	0.4	0.396238	0.533333	0.396238	0.266667
					0.396238	0	0.396238	0	0.396238	0
					0.409901	0	0.409901	0	0.409901	0
					0.409901	0.4	0.409901	0.533333	0.409901	0.266667
					0.423564	0.4	0.423564	0.533333	0.423564	0.266667
					0.423564	0	0.423564	0	0.423564	0
					0.437228	0	0.437228	0	0.437228	0
					0.437228	0.4	0.437228	0.533333	0.437228	0.266667
					0.450891	0.4	0.450891	0.533333	0.450891	0.266667
					0.450891	0	0.450891	0	0.450891	0
					0.464554	0	0.464554	0	0.464554	0
					0.464554	0.4	0.464554	0.533333	0.464554	0.266667
					0.478218	0.4	0.478218	0.533333	0.478218	0.266667
					0.478218	0	0.478218	0	0.478218	0
					0.491881	0	0.491881	0	0.491881	0
					0.491881	0.4	0.491881	0.533333	0.491881	0.266667
					0.505545	0.4	0.505545	0.533333	0.505545	0.266667
					0.505545	0	0.505545	0	0.505545	0
					0.519208	0	0.519208	0	0.519208	0
					0.519208	0.4	0.519208	0.533333	0.519208	0.266667
					0.532871	0.4	0.532871	0.533333	0.532871	0.266667
					0.532871	0	0.532871	0	0.532871	0
					0.546535	0	0.546535	0	0.546535	0
					0.546535	0.4	0.546535	0.533333	0.546535	0.266667
					0.560198	0.4	0.560198	0.533333	0.560198	0.266667
					0.560198	0	0.560198	0	0.560198	0
					0.573861	0	0.573861	0	0.573861	0
					0.573861	0.4	0.573861	0.533333	0.573861	0.266667
					0.587525	0.4	0.587525	0.533333	0.587525	0.266667
					0.587525	0	0.587525	0	0.587525	0
					0.601188	0	0.601188	0	0.601188	0
					0.601188	0.4	0.601188	0.533333	0.601188	0.266667
					0.614851	0.4	0.614851	0.533333	0.614851	0.266667
					0.614851	0	0.614851	0	0.614851	0
					0.628515	0	0.628515	0	0.628515	0
					0.628515	0.4	0.628515	0.533333	0.628515	0.266667
					0.642178	0.4	0.642178	0.533333	0.642178	0.266667
					0.642178	0	0.642178	0	0.642178	0
					0.655842	0	0.655842	0	0.655842	0
					0.655842	0.4	0.655842	0.533333	0.655842	0.266667
					0.669505	0.4	0.669505	0.533333	0.669505	0.266667
					0.669505	0	0.669505	0	0.669505	0
					0.683168	0	0.683168	0	0.683168	0
					0.683168	0.4	0.683168	0.533333	0.683168	0.266667
					0.696832	0.4	0.696832	0.533333	0.696832	0.266667
					0.696832	0	0.696832	0	0.696832	0
					0.710495	0	0.710495	0	0.710495	0
					0.710495	0.4	0.710495	0.533333	0.710495	0.266667
					0.724158	0.4	0.724158	0.533333	0.724158	0.266667
					0.724158	0	0.724158	0	0.724158	0
					0.737822	0	0.737822	0	0.737822	0
					0.737822	0.4	0.737822	0.533333	0.737822	0.266667
					0.751485	0.4	0.751485	0.533333	0.751485	0.266667
					0.751485	0	0.751485	0	0.751485	0
					0.765149	0	0.765149	0	0.765149	0
					0.765149	0.4	0.765149	0.533333	0.765149	0.266667
					0.778812	0.4	0.778812	0.533333	0.778812	0.266667
					0.778812	0	0.778812	0	0.778812	0
					0.792475	0	0.792475	0	0.792475	0
					0.792475	0.4	0.792475	0.533333	0.792475	0.266667
					0.806139	0.4	0.806139	0.533333	0.806139	0.266667
					0.806139	0	0.806139	0	0.806139	0
					0.819802	0	0.819802	0	0.819802	0
					0.819802	0.4	0.819802	0.533333	0.819802	0.266667
					0.833465	0.4	0.833465	0.533333	0.833465	0.266667
					0.833465	0	0.833465	0	0.833465	0
					0.847129	0	0.847129	0	0.847129	0
					0.847129	0.4	0.847129	0.533333	0.847129	0.266667
					0.860792	0.4	0.860792	0.533333	0.860792	0.266667
					0.860792	0	0.860792	0	0.860792	0
					0.874455	0	0.874455	0	0.874455	0
					0.874455	0.4	0.874455	0.533333	0.874455	0.266667
					0.888119	0.4	0.888119	0.533333	0.888119	0.266667
					0.888119	0	0.888119	0	0.888119	0
					0.901782	0	0.901782	0	0.901782	0
					0.901782	0.4	0.901782	0.533333	0.901782	0.266667
					0.915446	0.4	0.915446	0.533333	0.915446	0.266667
					0.915446	0	0.915446	0	0.915446	0
					0.929109	0	0.929109	0	0.929109	0
					0.929109	0.4	0.929109	0.533333	0.929109	0.266667
					0.942772	0.4	0.942772	0.533333	0.942772	0.266667
					0.942772	0	0.942772	0	0.942772	0
					0.956436	0	0.956436	0	0.956436	0
					0.956436	0.4	0.956436	0.533333	0.956436	0.266667
					0.970099	0.4	0.970099	0.533333	0.970099	0.266667
					0.970099	0	0.970099	0	0.970099	0
					0.983762	0	0.983762	0	0.983762	0
					0.983762	0.4	0.983762	0.533333	0.983762	0.266667
					0.997426	0.4	0.997426	0.533333	0.997426	0.266667
					0.997426	0	0.997426	0	0.997426	0
					1.01109	0	1.01109	0	1.01109	0
					1.01109	0.4	1.01109	0.533333	1.01109	0.266667
					1.02475	0.4	1.02475	0.533333	1.02475	0.266667
					1.02475	0	1.02475	0	1.02475	0
					1.03842	0	1.03842	0	1.03842	0
					1.03842	0.4	1.03842	0.533333	1.03842	0.266667
					1.05208	0.4	1.05208	0.533333	1.05208	0.266667
					1.05208	0	1.05208	0	1.05208	0
					1.06574	0	1.06574	0	1.06574	0
					1.06574	0.4	1.06574	0.533333	1.06574	0.266667
					1.07941	0.4	1.07941	0.533333	1.07941	0.266667
					1.07941	0	1.07941	0	1.07941	0
					1.09307	0	1.09307	0	1.09307	0
					1.09307	0.4	1.09307	0.533333	1.09307	0.266667
					1.10673	0.4	1.10673	0.533333	1.10673	0.266667
					1.10673	0	1.10673	0	1.10673	0
					1.1204	0	1.1204	0	1.1204	0
					1.1204	0.4	1.1204	0.533333	1.1204	0.266667
					1.13406	0.4	1.13406	0.533333	1.13406	0.266667
					1.13406	0	1.13406	0	1.13406	0
					1.14772	0	1.14772	0	1.14772	0
					1.14772	0.4	1.14772	0.533333	1.14772	0.266667
					1.16139	0.4	1.16139	0.533333	1.16139	0.266667
					1.16139	0	1.16139	0	1.16139	0
					1.17505	0	1.17505	0	1.17505	0
					1.17505	0.4	1.17505	0.533333	1.17505	0.266667
					1.18871	0.4	1.18871	0.533333	1.18871	0.266667
					1.18871	0	1.18871	0	1.18871	0
					1.20238	0	1.20238	0	1.20238	0
					1.20238	0.4	1.20238	0.533333	1.20238	0.266667
					1.21604	0.4	1.21604	0.533333	1.21604	0.266667
					1.21604	0	1.21604	0	1.21604	0
					1.2297	0	1.2297	0	1.2297	0
					1.2297	0.4	1.2297	0.533333	1.2297	0.266667
					1.24337	0.4	1.24337	0.533333	1.24337	0.266667
					1.24337	0	1.24337	0	1.24337	0
					1.25703	0	1.25703	0	1.25703	0
					1.25703	0.4	1.25703	0.533333	1.25703	0.266667
					1.27069	0.4	1.27069	0.533333	1.27069	0.266667
					1.27069	0	1.27069	0	1.27069	0
					1.28436	0	1.28436	0	1.28436	0
					1.28436	0.4	1.28436	0.533333	1.28436	0.266667
					1.29802	0.4	1.29802	0.533333	1.29802	0.266667
					1.29802	0	1.29802	0	1.29802	0
					1.31168	0	1.31168	0	1.31168	0
					1.31168	0.4	1.31168	0.533333	1.31168	0.266667
					1.32535	0.4	1.32535	0.533333	1.32535	0.266667
					1.32535	0	1.32535	0	1.32535	0
					1.33901	0	1.33901	0	1.33901	0
					1.33901	0.4	1.33901	0.533333	1.33901	0.266667
					1.35267	0.4	1.35267	0.533333	1.35267	0.266667
					1.35267	0	1.35267	0	1.35267	0
					1.36634	0	1.36634	0	1.36634	0
					1.36634	0.4	1.36634	0.533333	1.36634	0.266667
					1.38	0.4	1.38	0.533333	1.38	0.266667
					1.38	0	1.38	0	1.38	0
					1.39366	0	1.39366	0	1.39366	0
					1.39366	0.4	1.39366	0.533333	1.39366	0.266667
					1.40733	0.4	1.40733	0.533333	1.40733	0.266667
					1.40733	0	1.40733	0	1.40733	0
					1.42099	0	1.42099	0	1.42099	0
					1.42099	0.4	1.42099	0.533333	1.42099	0.266667
					1.43465	0.4	1.43465	0.533333	1.43465	0.266667
					1.43465	0	1.43465	0	1.43465	0
					1.44832	0	1.44832	0	1.44832	0
					1.44832	0.4	1.44832	0.533333	1.44832	0.266667
					1.46198	0.4	1.46198	0.533333	1.46198	0.266667
					1.46198	0	1.46198	0	1.46198	0
					1.47564	0	1.47564	0	1.47564	0
					1.47564	0.4	1.47564	0.533333	1.47564	0.266667
					1.48931	0.4	1.48931	0.533333	1.48931	0.266667
					1.48931	0	1.48931	0	1.48931	0
					1.50297	0	1.50297	0	1.50297	0
					1.50297	0.4	1.50297	0.533333	1.50297	0.266667
					1.51663	0.4	1.51663	0.533333	1.51663	0.266667
					1.51663	0	1.51663	0	1.51663	0
					1.5303	0	1.5303	0	1.5303	0
					1.5303	0.4	1.5303	0.533333	1.5303	0.266667
					1.54396	0.4	1.54396	0.533333	1.54396	0.266667
					1.54396	0	1.54396	0	1.54396	0
					1.55762	0	1.55762	0	1.55762	0
					1.55762	0.4	1.55762	0.533333	1.55762	0.266667
					1.57129	0.4	1.57129	0.533333	1.57129	0.266667
					1.57129	0	1.57129	0	1.57129	0
					1.58495	0	1.58495	0	1.58495	0
					1.58495	0.4	1.58495	0.533333	1.58495	0.266667
					1.59861	0.4	1.59861	0.533333	1.59861	0.266667
					1.59861	0	1.59861	0	1.59861	0
					1.61228	0	1.61228	0	1.61228	0
					1.61228	0.4	1.61228	0.533333	1.61228	0.266667
					1.62594	0.4	1.62594	0.533333	1.62594	0.266667
					1.62594	0	1.62594	0	1.62594	0
					1.6396	0	1.6396	0	1.6396	0
					1.6396	0.4	1.6396	0.533333	1.6396	0.266667
					1.65327	0.4	1.65327	0.533333	1.65327	0.266667
					1.65327	0	1.65327	0	1.65327	0
					1.66693	0	1.66693	0	1.66693	0
					1.66693	0.4	1.66693	0.533333	1.66693	0.266667
					1.68059	0.4	1.68059	0.533333	1.68059	0.266667
					1.68059	0	1.68059	0	1.68059	0
					1.69426	0	1.69426	0	1.69426	0
					1.69426	0.4	1.69426	0.533333	1.69426	0.266667
					1.70792	0.4	1.70792	0.533333	1.70792	0.266667
					1.70792	0	1.70792	0	1.70792	0
					1.72158	0	1.72158	0	1.72158	0
					1.72158	0.4	1.72158	0.533333	1.72158	0.266667
					1.73525	0.4	1.73525	0.533333	1.73525	0.266667
					1.73525	0	1.73525	0	1.73525	0
					1.74891	0	1.74891	0	1.74891	0
					1.74891	0.4	1.74891	0.533333	1.74891	0.266667
					1.76257	0.4	1.76257	0.533333	1.76257	0.266667
					1.76257	0	1.76257	0	1.76257	0
					1.77624	0	1.77624	0	1.77624	0
					1.77624	0.4	1.77624	0.533333	1.77624	0.266667
					1.7899	0.4	1.7899	0.533333	1.7899	0.266667
					1.7899	0	1.7899	0	1.7899	0
					1.80356	0	1.80356	0	1.80356	0
					1.80356	0.4	1.80356	0.533333	1.80356	0.266667
					1.81723	0.4	1.81723	0.533333	1.81723	0.266667
					1.81723	0	1.81723	0	1.81723	0
					1.83089	0	1.83089	0	1.83089	0
					1.83089	0.4	1.83089	0.533333	1.83089	0.266667
					1.84455	0.4	1.84455	0.533333	1.84455	0.266667
					1.84455	0	1.84455	0	1.84455	0
					1.85822	0	1.85822	0	1.85822	0
					1.85822	0.4	1.85822	0.533333	1.85822	0.266667
					1.87188	0.4	1.87188	0.533333	1.87188	0.266667
					1.87188	0	1.87188	0	1.87188	0
					1.88554	0	1.88554	0	1.88554	0
					1.88554	0.4	1.88554	0.533333	1.88554	0.266667
					1.89921	0.4	1.89921	0.533333	1.89921	0.266667
					1.89921	0	1.89921	0	1.89921	0
					1.91287	0	1.91287	0	1.91287	0
					1.91287	0.4	1.91287	0.533333	1.91287	0.266667
					1.92653	0.4	1.92653	0.533333	1.92653	0.266667
					1.92653	0	1.92653	0	1.92653	0
					1.9402	0	1.9402	0	1.9402	0
					1.9402	0.4	1.9402	0.533333	1.9402	0.266667
					1.95386	0.4	1.95386	0.533333	1.95386	0.266667
					1.95386	0	1.95386	0	1.95386	0
					1.96752	0	1.96752	0	1.96752	0
					1.96752	0.4	1.96752	0.533333	1.96752	0.266667
					1.98119	0.4	1.98119	0.533333	1.98119	0.266667
					1.98119	0	1.98119	0	1.98119	0
					1.99485	0	1.99485	0	1.99485	0
					1.99485	0.4	1.99485	0.533333	1.99485	0.266667
					2.00851	0.4	2.00851	0.533333	2.00851	0.266667
					2.00851	0	2.00851	0	2.00851	0
					2.02218	0	2.02218	0	2.02218	0
					2.02218	0.4	2.02218	0.533333	2.02218	0.266667
					2.03584	0.4	2.03584	0.533333	2.03584	0.266667
					2.03584	0	2.03584	0	2.03584	0
					2.0495	0	2.0495	0	2.0495	0
					2.0495	0.4	2.0495	0.533333	2.0495	0.266667
					2.06317	0.4	2.06317	0.533333	2.06317	0.266667
					2.06317	0	2.06317	0	2.06317	0
					2.07683	0	2.07683	0	2.07683	0
					2.07683	0.4	2.07683	0.533333	2.07683	0.266667
					2.0905	0.4	2.0905	0.533333	2.0905	0.266667
					2.0905	0	2.0905	0	2.0905	0
					2.10416	0	2.10416	0	2.10416	0
					2.10416	0.4	2.10416	0.533333	2.10416	0.266667
					2.11782	0.4	2.11782	0.533333	2.11782	0.266667
					2.11782	0	2.11782	0	2.11782	0
					2.13149	0	2.13149	0	2.13149	0
					2.13149	0.4	2.13149	0.533333	2.13149	0.266667
					2.14515	0.4	2.14515	0.533333	2.14515	0.266667
					2.14515	0	2.14515	0	2.14515	0
					2.15881	0	2.15881	0	2.15881	0
					2.15881	0.4	2.15881	0.533333	2.15881	0.266667
					2.17248	0.4	2.17248	0.533333	2.17248	0.266667
					2.17248	0	2.17248	0	2.17248	0
					2.18614	0	2.18614	0	2.18614	0
					2.18614	0.4	2.18614	0.533333	2.18614	0.266667
					2.1998	0.4	2.1998	0.533333	2.1998	0.266667
					2.1998	0	2.1998	0	2.1998	0
					2.21347	0	2.21347	0	2.21347	0
					2.21347	0.4	2.21347	0.533333	2.21347	0.266667
					2.22713	0.4	2.22713	0.533333	2.22713	0.266667
					2.22713	0	2.22713	0	2.22713	0
					2.24079	0	2.24079	0	2.24079	0
					2.24079	0.4	2.24079	0.533333	2.24079	0.266667
					2.25446	0.4	2.25446	0.533333	2.25446	0.266667
					2.25446	0	2.25446	0	2.25446	0
					2.26812	0	2.26812	0	2.26812	0
					2.26812	0.4	2.26812	0.533333	2.26812	0.266667
					2.28178	0.4	2.28178	0.533333	2.28178	0.266667
					2.28178	0	2.28178	0	2.28178	0
					2.29545	0	2.29545	0	2.29545	0
					2.29545	0.4	2.29545	0.533333	2.29545	0.266667
					2.30911	0.4	2.30911	0.533333	2.30911	0.266667
					2.30911	0	2.30911	0	2.30911	0
					2.32277	0	2.32277	0	2.32277	0
					2.32277	0.4	2.32277	0.533333	2.32277	0.266667
					2.33644	0.4	2.33644	0.533333	2.33644	0.266667
					2.33644	0	2.33644	0	2.33644	0
					2.3501	0	2.3501	0	2.3501	0
					2.3501	0.4	2.3501	0.533333	2.3501	0.266667
					2.36376	0.4	2.36376	0.533333	2.36376	0.266667
					2.36376	0	2.36376	0	2.36376	0
					2.37743	0	2.37743	0	2.37743	0
					2.37743	0.4	2.37743	0.533333	2.37743	0.266667
					2.39109	0.4	2.39109	0.533333	2.39109	0.266667
					2.39109	0	2.39109	0	2.39109	0
					2.40475	0	2.40475	0	2.40475	0
					2.40475	0.4	2.40475	0.533333	2.40475	0.266667
					2.41842	0.4	2.41842	0.533333	2.41842	0.266667
					2.41842	0	2.41842	0	2.41842	0
					2.43208	0	2.43208	0	2.43208	0
					2.43208	0.4	2.43208	0.533333	2.43208	0.266667
					2.44574	0.4	2.44574	0.533333	2.44574	0.266667
					2.44574	0	2.44574	0	2.44574	0
					2.45941	0	2.45941	0	2.45941	0
					2.45941	0.4	2.45941	0.533333	2.45941	0.266667
					2.47307	0.4	2.47307	0.533333	2.47307	0.266667
					2.47307	0	2.47307	0	2.47307	0
					2.48673	0	2.48673	0	2.48673	0
					2.48673	0.4	2.48673	0.533333	2.48673	0.266667
					2.5004	0.4	2.5004	0.533333	2.5004	0.266667
					2.5004	0	2.5004	0	2.5004	0
					2.51406	0	2.51406	0	2.51406	0
					2.51406	0.4	2.51406	0.533333	2.51406	0.266667
					2.52772	0.4	2.52772	0.533333	2.52772	0.266667
					2.52772	0	2.52772	0	2.52772	0
					2.54139	0	2.54139	0	2.54139	0
					2.54139	0.4	2.54139	0.533333	2.54139	0.266667
					2.55505	0.4	2.55505	0.533333	2.55505	0.266667
					2.55505	0	2.55505	0	2.55505	0
					2.56871	0	2.56871	0	2.56871	0
					2.56871	0.4	2.56871	0.533333	2.56871	0.266667
					2.58238	0.4	2.58238	0.533333	2.58238	0.266667
					2.58238	0	2.58238	0	2.58238	0
					2.59604	0	2.59604	0	2.59604	0
					2.59604	0.4	2.59604	0.533333	2.59604	0.266667
					2.6097	0.4	2.6097	0.533333	2.6097	0.266667
					2.6097	0	2.6097	0	2.6097	0
					2.62337	0	2.62337	0	2.62337	0
					2.62337	0.4	2.62337	0.533333	2.62337	0.266667
					2.63703	0.4	2.63703	0.533333	2.63703	0.266667
					2.63703	0	2.63703	0	2.63703	0
					2.65069	0	2.65069	0	2.65069	0
					2.65069	0.4	2.65069	0.533333	2.65069	0.266667
					2.66436	0.4	2.66436	0.533333	2.66436	0.266667
					2.66436	0	2.66436	0	2.66436	0
					2.67802	0	2.67802	0	2.67802	0
					2.67802	0.4	2.67802	0.533333	2.67802	0.266667
					2.69168	0.4	2.69168	0.533333	2.69168	0.266667
					2.69168	0	2.69168	0	2.69168	0
					2.70535	0	2.70535	0	2.70535	0
					2.70535	0.4	2.70535	0.533333	2.70535	0.266667
					2.71901	0.4	2.71901	0.533333	2.71901	0.266667
					2.71901	0	2.71901	0	2.71901	0
					2.73267	0	2.73267	0	2.73267	0
					2.73267	0.4	2.73267	0.533333	2.73267	0.266667
					2.74634	0.4	2.74634	0.533333	2.74634	0.266667
					2.74634	0	2.74634	0	2.74634	0
					2.76	0	2.76	0	2.76	0
					2.76	0.1	2.76	0.0666667	2.76	0.133333
					2.77366	0.1	2.77366	0.0666667	2.77366	0.133333
					2.77366	0	2.77366	0	2.77366	0
					2.78733	0	2.78733	0	2.78733	0
					2.78733	0.1	2.78733	0.0666667	2.78733	0.133333
					2.80099	0.1	2.80099	0.0666667	2.80099	0.133333
					2.80099	0	2.80099	0	2.80099	0
					2.81465	0	2.81465	0	2.81465	0
					2.81465	0.1	2.81465	0.0666667	2.81465	0.133333
					2.82832	0.1	2.82832	0.0666667	2.82832	0.133333
					2.82832	0	2.82832	0	2.82832	0
					2.84198	0	2.84198	0	2.84198	0
					2.84198	0.1	2.84198	0.0666667	2.84198	0.133333
					2.85564	0.1	2.85564	0.0666667	2.85564	0.133333
					2.85564	0	2.85564	0	2.85564	0
					2.86931	0	2.86931	0	2.86931	0
					2.86931	0.1	2.86931	0.0666667	2.86931	0.133333
					2.88297	0.1	2.88297	0.0666667	2.88297	0.133333
					2.88297	0	2.88297	0	2.88297	0
					2.89663	0	2.89663	0	2.89663	0
					2.89663	0.1	2.89663	0.0666667	2.89663	0.133333
					2.9103	0.1	2.9103	0.0666667	2.9103	0.133333
					2.9103	0	2.9103	0	2.9103	0
					2.92396	0	2.92396	0	2.92396	0
					2.92396	0.1	2.92396	0.0666667	2.92396	0.133333
					2.93762	0.1	2.93762	0.0666667	2.93762	0.133333
					2.93762	0	2.93762	0	2.93762	0
					2.95129	0	2.95129	0	2.95129	0
					2.95129	0.1	2.95129	0.0666667	2.95129	0.133333
					2.96495	0.1	2.96495	0.0666667	2.96495	0.133333
					2.96495	0	2.96495	0	2.96495	0
					2.97861	0	2.97861	0	2.97861	0
					2.97861	0.1	2.97861	0.0666667	2.97861	0.133333
					2.99228	0.1	2.99228	0.0666667	2.99228	0.133333
					2.99228	0	2.99228	0	2.99228	0
					3.00594	0	3.00594	0	3.00594	0
					3.00594	0.1	3.00594	0.0666667	3.00594	0.133333
					3.0196	0.1	3.0196	0.0666667	3.0196	0.133333
					3.0196	0	3.0196	0	3.0196	0
					3.03327	0	3.03327	0	3.03327	0
					3.03327	0.1	3.03327	0.0666667	3.03327	0.133333
					3.04693	0.1	3.04693	0.0666667	3.04693	0.133333
					3.04693	0	3.04693	0	3.04693	0
					3.06059	0	3.06059	0	3.06059	0
					3.06059	0.1	3.06059	0.0666667	3.06059	0.133333
					3.07426	0.1	3.07426	0.0666667	3.07426	0.133333
					3.07426	0	3.07426	0	3.07426	0
					3.08792	0	3.08792	0	3.08792	0
					3.08792	0.1	3.08792	0.0666667	3.08792	0.133333
					3.10158	0.1	3.10158	0.0666667	3.10158	0.133333
					3.10158	0	3.10158	0	3.10158	0
					3.11525	0	3.11525	0	3.11525	0
					3.11525	0.1	3.11525	0.0666667	3.11525	0.133333
					3.12891	0.1	3.12891	0.0666667	3.12891	0.133333
					3.12891	0	3.12891	0	3.12891	0
					3.14257	0	3.14257	0	3.14257	0
					3.14257	0.1	3.14257	0.0666667	3.14257	0.133333
					3.15624	0.1	3.15624	0.0666667	3.15624	0.133333
					3.15624	0	3.15624	0	3.15624	0
					3.1699	0	3.1699	0	3.1699	0
					3.1699	0.1	3.1699	0.0666667	3.1699	0.133333
					3.18356	0.1	3.18356	0.0666667	3.18356	0.133333
					3.18356	0	3.18356	0	3.18356	0
					3.19723	0	3.19723	0	3.19723	0
					3.19723	0.1	3.19723	0.0666667	3.19723	0.133333
					3.21089	0.1	3.21089	0.0666667	3.21089	0.133333
					3.21089	0	3.21089	0	3.21089	0
					3.22455	0	3.22455	0	3.22455	0
					3.22455	0.1	3.22455	0.0666667	3.22455	0.133333
					3.23822	0.1	3.23822	0.0666667	3.23822	0.133333
					3.23822	0	3.23822	0	3.23822	0
					3.25188	0	3.25188	0	3.25188	0
					3.25188	0.1	3.25188	0.0666667	3.25188	0.133333
					3.26554	0.1	3.26554	0.0666667	3.26554	0.133333
					3.26554	0	3.26554	0	3.26554	0
					3.27921	0	3.27921	0	3.27921	0
					3.27921	0.1	3.27921	0.0666667	3.27921	0.133333
					3.29287	0.1	3.29287	0.0666667	3.29287	0.133333
					3.29287	0	3.29287	0	3.29287	0
					3.30653	0	3.30653	0	3.30653	0
					3.30653	0.1	3.30653	0.0666667	3.30653	0.133333
					3.3202	0.1	3.3202	0.0666667	3.3202	0.133333
					3.3202	0	3.3202	0	3.3202	0
					3.33386	0	3.33386	0	3.33386	0
					3.33386	0.1	3.33386	0.0666667	3.33386	0.133333
					3.34752	0.1	3.34752	0.0666667	3.34752	0.133333
					3.34752	0	3.34752	0	3.34752	0
					3.36119	0	3.36119	0	3.36119	0
					3.36119	0.1	3.36119	0.0666667	3.36119	0.133333
					3.37485	0.1	3.37485	0.0666667	3.37485	0.133333
					3.37485	0	3.37485	0	3.37485	0
					3.38851	0	3.38851	0	3.38851	0
					3.38851	0.1	3.38851	0.0666667	3.38851	0.133333
					3.40218	0.1	3.40218	0.0666667	3.40218	0.133333
					3.40218	0	3.40218	0	3.40218	0
					3.41584	0	3.41584	0	3.41584	0
					3.41584	0.1	3.41584	0.0666667	3.41584	0.133333
					3.4295	0.1	3.4295	0.0666667	3.4295	0.133333
					3.4295	0	3.4295	0	3.4295	0
					3.44317	0	3.44317	0	3.44317	0
					3.44317	0.1	3.44317	0.0666667	3.44317	0.133333
					3.45683	0.1	3.45683	0.0666667	3.45683	0.133333
					3.45683	0	3.45683	0	3.45683	0
					3.4705	0	3.4705	0	3.4705	0
					3.4705	0.1	3.4705	0.0666667	3.4705	0.133333
					3.48416	0.1	3.48416	0.0666667	3.48416	0.133333
					3.48416	0	3.48416	0	3.48416	0
					3.49782	0	3.49782	0	3.49782	0
					3.49782	0.1	3.49782	0.0666667	3.49782	0.133333
					3.51149	0.1	3.51149	0.0666667	3.51149	0.133333
					3.51149	0	3.51149	0	3.51149	0
					3.52515	0	3.52515	0	3.52515	0
					3.52515	0.1	3.52515	0.0666667	3.52515	0.133333
					3.53881	0.1	3.53881	0.0666667	3.53881	0.133333
					3.53881	0	3.53881	0	3.53881	0
					3.55248	0	3.55248	0	3.55248	0
					3.55248	0.1	3.55248	0.0666667	3.55248	0.133333
					3.56614	0.1	3.56614	0.0666667	3.56614	0.133333
					3.56614	0	3.56614	0	3.56614	0
					3.5798	0	3.5798	0	3.5798	0
					3.5798	0.1	3.5798	0.0666667	3.5798	0.133333
					3.59347	0.1	3.59347	0.0666667	3.59347	0.133333
					3.59347	0	3.59347	0	3.59347	0
					3.60713	0	3.60713	0	3.60713	0
					3.60713	0.1	3.60713	0.0666667	3.60713	0.133333
					3.62079	0.1	3.62079	0.0666667	3.62079	0.133333
					3.62079	0	3.62079	0	3.62079	0
					3.63446	0	3.63446	0	3.63446	0
					3.63446	0.1	3.63446	0.0666667	3.63446	0.133333
					3.64812	0.1	3.64812	0.0666667	3.64812	0.133333
					3.64812	0	3.64812	0	3.64812	0
					3.66178	0	3.66178	0	3.66178	0
					3.66178	0.1	3.66178	0.0666667	3.66178	0.133333
					3.67545	0.1	3.67545	0.0666667	3.67545	0.133333
					3.67545	0	3.67545	0	3.67545	0
					3.68911	0	3.68911	0	3.68911	0
					3.68911	0.1	3.68911	0.0666667	3.68911	0.133333
					3.70277	0.1	3.70277	0.0666667	3.70277	0.133333
					3.70277	0	3.70277	0	3.70277	0
					3.71644	0	3.71644	0	3.71644	0
					3.71644	0.1	3.71644	0.0666667	3.71644	0.133333
					3.7301	0.1	3.7301	0.0666667	3.7301	0.133333
					3.7301	0	3.7301	0	3.7301	0
					3.74376	0	3.74376	0	3.74376	0
					3.74376	0.1	3.74376	0.0666667	3.74376	0.133333
					3.75743	0.1	3.75743	0.0666667	3.75743	0.133333
					3.75743	0	3.75743	0	3.75743	0
					3.77109	0	3.77109	0	3.77109	0
					3.77109	0.1	3.77109	0.0666667	3.77109	0.133333
					3.78475	0.1	3.78475	0.0666667	3.78475	0.133333
					3.78475	0	3.78475	0	3.78475	0
					3.79842	0	3.79842	0	3.79842	0
					3.79842	0.1	3.79842	0.0666667	3.79842	0.133333
					3.81208	0.1	3.81208	0.0666667	3.81208	0.133333
					3.81208	0	3.81208	0	3.81208	0
					3.82574	0	3.82574	0	3.82574	0
					3.82574	0.1	3.82574	0.0666667	3.82574	0.133333
					3.83941	0.1	3.83941	0.0666667	3.83941	0.133333
					3.83941	0	3.83941	0	3.83941	0
					3.85307	0	3.85307	0	3.85307	0
					3.85307	0.1	3.85307	0.0666667	3.85307	0.133333
					3.86673	0.1	3.86673	0.0666667	3.86673	0.133333
					3.86673	0	3.86673	0	3.86673	0
					3.8804	0	3.8804	0	3.8804	0
					3.8804	0.1	3.8804	0.0666667	3.8804	0.133333
					3.89406	0.1	3.89406	0.0666667	3.89406	0.133333
					3.89406	0	3.89406	0	3.89406	0
					3.90772	0	3.90772	0	3.90772	0
					3.90772	0.1	3.90772	0.0666667	3.90772	0.133333
					3.92139	0.1	3.92139	0.0666667	3.92139	0.133333
					3.92139	0	3.92139	0	3.92139	0
					3.93505	0	3.93505	0	3.93505	0
					3.93505	0.1	3.93505	0.0666667	3.93505	0.133333
					3.94871	0.1	3.94871	0.0666667	3.94871	0.133333
					3.94871	0	3.94871	0	3.94871	0
					3.96238	0	3.96238	0	3.96238	0
					3.96238	0.1	3.96238	0.0666667	3.96238	0.133333
					3.97604	0.1	3.97604	0.0666667	3.97604	0.133333
					3.97604	0	3.97604	0	3.97604	0
					3.9897	0	3.9897	0	3.9897	0
					3.9897	0.1	3.9897	0.0666667	3.9897	0.133333
					4.00337	0.1	4.00337	0.0666667	4.00337	0.133333
					4.00337	0	4.00337	0	4.00337	0
					4.01703	0	4.01703	0	4.01703	0
					4.01703	0.1	4.01703	0.0666667	4.01703	0.133333
					4.03069	0.1	4.03069	0.0666667	4.03069	0.133333
					4.03069	0	4.03069	0	4.03069	0
					4.04436	0	4.04436	0	4.04436	0
					4.04436	0.1	4.04436	0.0666667	4.04436	0.133333
					4.05802	0.1	4.05802	0.0666667	4.05802	0.133333
					4.05802	0	4.05802	0	4.05802	0
					4.07168	0	4.07168	0	4.07168	0
					4.07168	0.1	4.07168	0.0666667	4.07168	0.133333
					4.08535	0.1	4.08535	0.0666667	4.08535	0.133333
					4.08535	0	4.08535	0	4.08535	0
					4.09901	0	4.09901	0	4.09901	0
					4.09901	0.1	4.09901	0.0666667	4.09901	0.133333
					4.11267	0.1	4.11267	0.0666667	4.11267	0.133333
					4.11267	0	4.11267	0	4.11267	0
					4.12634	0	4.12634	0	4.12634	0
					4.12634	0.1	4.12634	0.0666667	4.12634	0.133333
					4.14	0.1	4.14	0.0666667	4.14	0.133333
					4.14	0	4.14	0	4.14	0
					4.15366	0	4.15366	0	4.15366	0
					4.15366	0.1	4.15366	0.0666667	4.15366	0.133333
					4.16733	0.1	4.16733	0.0666667	4.16733	0.133333
					4.16733	0	4.16733	0	4.16733	0
					4.18099	0	4.18099	0	4.18099	0
					4.18099	0.1	4.18099	0.0666667	4.18099	0.133333
					4.19465	0.1	4.19465	0.0666667	4.19465	0.133333
					4.19465	0	4.19465	0	4.19465	0
					4.20832	0	4.20832	0	4.20832	0
					4.20832	0.1	4.20832	0.0666667	4.20832	0.133333
					4.22198	0.1	4.22198	0.0666667	4.22198	0.133333
					4.22198	0	4.22198	0	4.22198	0
					4.23564	0	4.23564	0	4.23564	0
					4.23564	0.1	4.23564	0.0666667	4.23564	0.133333
					4.24931	0.1	4.24931	0.0666667	4.24931	0.133333
					4.24931	0	4.24931	0	4.24931	0
					4.26297	0	4.26297	0	4.26297	0
					4.26297	0.1	4.26297	0.0666667	4.26297	0.133333
					4.27663	0.1	4.27663	0.0666667	4.27663	0.133333
					4.27663	0	4.27663	0	4.27663	0
					4.2903	0	4.2903	0	4.2903	0
					4.2903	0.1	4.2903	0.0666667	4.2903	0.133333
					4.30396	0.1	4.30396	0.0666667	4.30396	0.133333
					4.30396	0	4.30396	0	4.30396	0
					4.31762	0	4.31762	0	4.31762	0
					4.31762	0.1	4.31762	0.0666667	4.31762	0.133333
					4.33129	0.1	4.33129	0.0666667	4.33129	0.133333
					4.33129	0	4.33129	0	4.33129	0
					4.34495	0	4.34495	0	4.34495	0
					4.34495	0.1	4.34495	0.0666667	4.34495	0.133333
					4.35861	0.1	4.35861	0.0666667	4.35861	0.133333
					4.35861	0	4.35861	0	4.35861	0
					4.37228	0	4.37228	0	4.37228	0
					4.37228	0.1	4.37228	0.0666667	4.37228	0.133333
					4.38594	0.1	4.38594	0.0666667	4.38594	0.133333
					4.38594	0	4.38594	0	4.38594	0
					4.3996	0	4.3996	0	4.3996	0
					4.3996	0.1	4.3996	0.0666667	4.3996	0.133333
					4.41327	0.1	4.41327	0.0666667	4.41327	0.133333
					4.41327	0	4.41327	0	4.41327	0
					4.42693	0	4.42693	0	4.42693	0
					4.42693	0.1	4.42693	0.0666667	4.42693	0.133333
					4.44059	0.1	4.44059	0.0666667	4.44059	0.133333
					4.44059	0	4.44059	0	4.44059	0
					4.45426	0	4.45426	0	4.45426	0
					4.45426	0.1	4.45426	0.0666667	4.45426	0.133333
					4.46792	0.1	4.46792	0.0666667	4.46792	0.133333
					4.46792	0	4.46792	0	4.46792	0
					4.48158	0	4.48158	0	4.48158	0
					4.48158	0.1	4.48158	0.0666667	4.48158	0.133333
					4.49525	0.1	4.49525	0.0666667	4.49525	0.133333
					4.49525	0	4.49525	0	4.49525	0
					4.50891	0	4.50891	0	4.50891	0
					4.50891	0.1	4.50891	0.0666667	4.50891	0.133333
					4.52257	0.1	4.52257	0.0666667	4.52257	0.133333
					4.52257	0	4.52257	0	4.52257	0
					4.53624	0	4.53624	0	4.53624	0
					4.53624	0.1	4.53624	0.0666667	4.53624	0.133333
					4.5499	0.1	4.5499	0.0666667	4.5499	0.133333
					4.5499	0	4.5499	0	4.5499	0
					4.56356	0	4.56356	0	4.56356	0
					4.56356	0.1	4.56356	0.0666667	4.56356	0.133333
					4.57723	0.1	4.57723	0.0666667	4.57723	0.133333
					4.57723	0	4.57723	0	4.57723	0
					4.59089	0	4.59089	0	4.59089	0
					4.59089	0.1	4.59089	0.0666667	4.59089	0.133333
					4.60455	0.1	4.60455	0.0666667	4.60455	0.133333
					4.60455	0	4.60455	0	4.60455	0
					4.61822	0	4.61822	0	4.61822	0
					4.61822	0.1	4.61822	0.0666667	4.61822	0.133333
					4.63188	0.1	4.63188	0.0666667	4.63188	0.133333
					4.63188	0	4.63188	0	4.63188	0
					4.64554	0	4.64554	0	4.64554	0
					4.64554	0.1	4.64554	0.0666667	4.64554	0.133333
					4.65921	0.1	4.65921	0.0666667	4.65921	0.133333
					4.65921	0	4.65921	0	4.65921	0
					4.67287	0	4.67287	0	4.67287	0
					4.67287	0.1	4.67287	0.0666667	4.67287	0.133333
					4.68653	0.1	4.68653	0.0666667	4.68653	0.133333
					4.68653	0	4.68653	0	4.68653	0
					4.7002	0	4.7002	0	4.7002	0
					4.7002	0.1	4.7002	0.0666667	4.7002	0.133333
					4.71386	0.1	4.71386	0.0666667	4.71386	0.133333
					4.71386	0	4.71386	0	4.71386	0
					4.72752	0	4.72752	0	4.72752	0
					4.72752	0.1	4.72752	0.0666667	4.72752	0.133333
					4.74119	0.1	4.74119	0.0666667	4.74119	0.133333
					4.74119	0	4.74119	0	4.74119	0
					4.75485	0	4.75485	0	4.75485	0
					4.75485	0.1	4.75485	0.0666667	4.75485	0.133333
					4.76851	0.1	4.76851	0.0666667	4.76851	0.133333
					4.76851	0	4.76851	0	4.76851	0
					4.78218	0	4.78218	0	4.78218	0
					4.78218	0.1	4.78218	0.0666667	4.78218	0.133333
					4.79584	0.1	4.79584	0.0666667	4.79584	0.133333
					4.79584	0	4.79584	0	4.79584	0
					4.8095	0	4.8095	0	4.8095	0
					4.8095	0.1	4.8095	0.0666667	4.8095	0.133333
					4.82317	0.1	4.82317	0.0666667	4.82317	0.133333
					4.82317	0	4.82317	0	4.82317	0
					4.83683	0	4.83683	0	4.83683	0
					4.83683	0.1	4.83683	0.0666667	4.83683	0.133333
					4.8505	0.1	4.8505	0.0666667	4.8505	0.133333
					4.8505	0	4.8505	0	4.8505	0
					4.86416	0	4.86416	0	4.86416	0
					4.86416	0.1	4.86416	0.0666667	4.86416	0.133333
					4.87782	0.1	4.87782	0.0666667	4.87782	0.133333
					4.87782	0	4.87782	0	4.87782	0
					4.89149	0	4.89149	0	4.89149	0
					4.89149	0.1	4.89149	0.0666667	4.89149	0.133333
					4.90515	0.1	4.90515	0.0666667	4.90515	0.133333
					4.90515	0	4.90515	0	4.90515	0
					4.91881	0	4.91881	0	4.91881	0
					4.91881	0.1	4.91881	0.0666667	4.91881	0.133333
					4.93248	0.1	4.93248	0.0666667	4.93248	0.133333
					4.93248	0	4.93248	0	4.93248	0
					4.94614	0	4.94614	0	4.94614	0
					4.94614	0.1	4.94614	0.0666667	4.94614	0.133333
					4.9598	0.1	4.9598	0.0666667	4.9598	0.133333
					4.9598	0	4.9598	0	4.9598	0
					4.97347	0	4.97347	0	4.97347	0
					4.97347	0.1	4.97347	0.0666667	4.97347	0.133333
					4.98713	0.1	4.98713	0.0666667	4.98713	0.133333
					4.98713	0	4.98713	0	4.98713	0
					5.00079	0	5.00079	0	5.00079	0
					5.00079	0.1	5.00079	0.0666667	5.00079	0.133333
					5.01446	0.1	5.01446	0.0666667	5.01446	0.133333
					5.01446	0	5.01446	0	5.01446	0
					5.02812	0	5.02812	0	5.02812	0
					5.02812	0.1	5.02812	0.0666667	5.02812	0.133333
					5.04178	0.1	5.04178	0.0666667	5.04178	0.133333
					5.04178	0	5.04178	0	5.04178	0
					5.05545	0	5.05545	0	5.05545	0
					5.05545	0.1	5.05545	0.0666667	5.05545	0.133333
					5.06911	0.1	5.06911	0.0666667	5.06911	0.133333
					5.06911	0	5.06911	0	5.06911	0
					5.08277	0	5.08277	0	5.08277	0
					5.08277	0.1	5.08277	0.0666667	5.08277	0.133333
					5.09644	0.1	5.09644	0.0666667	5.09644	0.133333
					5.09644	0	5.09644	0	5.09644	0
					5.1101	0	5.1101	0	5.1101	0
					5.1101	0.1	5.1101	0.0666667	5.1101	0.133333
					5.12376	0.1	5.12376	0.0666667	5.12376	0.133333
					5.12376	0	5.12376	0	5.12376	0
					5.13743	0	5.13743	0	5.13743	0
					5.13743	0.1	5.13743	0.0666667	5.13743	0.133333
					5.15109	0.1	5.15109	0.0666667	5.15109	0.133333
					5.15109	0	5.15109	0	5.15109	0
					5.16475	0	5.16475	0	5.16475	0
					5.16475	0.1	5.16475	0.0666667	5.16475	0.133333
					5.17842	0.1	5.17842	0.0666667	5.17842	0.133333
					5.17842	0	5.17842	0	5.17842	0
					5.19208	0	5.19208	0	5.19208	0
					5.19208	0.1	5.19208	0.0666667	5.19208	0.133333
					5.20574	0.1	5.20574	0.0666667	5.20574	0.133333
					5.20574	0	5.20574	0	5.20574	0
					5.21941	0	5.21941	0	5.21941	0
					5.21941	0.1	5.21941	0.0666667	5.21941	0.133333
					5.23307	0.1	5.23307	0.0666667	5.23307	0.133333
					5.23307	0	5.23307	0	5.23307	0
					5.24673	0	5.24673	0	5.24673	0
					5.24673	0.1	5.24673	0.0666667	5.24673	0.133333
					5.2604	0.1	5.2604	0.0666667	5.2604	0.133333
					5.2604	0	5.2604	0	5.2604	0
					5.27406	0	5.27406	0	5.27406	0
					5.27406	0.1	5.27406	0.0666667	5.27406	0.133333
					5.28772	0.1	5.28772	0.0666667	5.28772	0.133333
					5.28772	0	5.28772	0	5.28772	0
					5.30139	0	5.30139	0	5.30139	0
					5.30139	0.1	5.30139	0.0666667	5.30139	0.133333
					5.31505	0.1	5.31505	0.0666667	5.31505	0.133333
					5.31505	0	5.31505	0	5.31505	0
					5.32871	0	5.32871	0	5.32871	0
					5.32871	0.1	5.32871	0.0666667	5.32871	0.133333
					5.34238	0.1	5.34238	0.0666667	5.34238	0.133333
					5.34238	0	5.34238	0	5.34238	0
					5.35604	0	5.35604	0	5.35604	0
					5.35604	0.1	5.35604	0.0666667	5.35604	0.133333
					5.3697	0.1	5.3697	0.0666667	5.3697	0.133333
					5.3697	0	5.3697	0	5.3697	0
					5.38337	0	5.38337	0	5.38337	0
					5.38337	0.1	5.38337	0.0666667	5.38337	0.133333
					5.39703	0.1	5.39703	0.0666667	5.39703	0.133333
					5.39703	0	5.39703	0	5.39703	0
					5.41069	0	5.41069	0	5.41069	0
					5.41069	0.1	5.41069	0.0666667	5.41069	0.133333
					5.42436	0.1	5.42436	0.0666667	5.42436	0.133333
					5.42436	0	5.42436	0	5.42436	0
					5.43802	0	5.43802	0	5.43802	0
					5.43802	0.1	5.43802	0.0666667	5.43802	0.133333
					5.45168	0.1	5.45168	0.0666667	5.45168	0.133333
					5.45168	0	5.45168	0	5.45168	0
					5.46535	0	5.46535	0	5.46535	0
					5.46535	0.1	5.46535	0.0666667	5.46535	0.133333
					5.47901	0.1	5.47901	0.0666667	5.47901	0.133333
					5.47901	0	5.47901	0	5.47901	0
					5.49267	0	5.49267	0	5.49267	0
					5.49267	0.1	5.49267	0.0666667	5.49267	0.133333
					5.50634	0.1	5.50634	0.0666667	5.50634	0.133333
					5.50634	0	5.50634	0	5.50634	0
					5.52	0	5.52	0	5.52	0
					5.52	0.0666667	5.52	0.0666667	5.52	0.0666667
					5.53366	0.0666667	5.53366	0.0666667	5.53366	0.0666667
					5.53366	0	5.53366	0	5.53366	0
					5.54733	0	5.54733	0	5.54733	0
					5.54733	0.0666667	5.54733	0.0666667	5.54733	0.0666667
					5.56099	0.0666667	5.56099	0.0666667	5.56099	0.0666667
					5.56099	0	5.56099	0	5.56099	0
					5.57465	0	5.57465	0	5.57465	0
					5.57465	0.0666667	5.57465	0.0666667	5.57465	0.0666667
					5.58832	0.0666667	5.58832	0.0666667	5.58832	0.0666667
					5.58832	0	5.58832	0	5.58832	0
					5.60198	0	5.60198	0	5.60198	0
					5.60198	0.0666667	5.60198	0.0666667	5.60198	0.0666667
					5.61564	0.0666667	5.61564	0.0666667	5.61564	0.0666667
					5.61564	0	5.61564	0	5.61564	0
					5.62931	0	5.62931	0	5.62931	0
					5.62931	0.0666667	5.62931	0.0666667	5.62931	0.0666667
					5.64297	0.0666667	5.64297	0.0666667	5.64297	0.0666667
					5.64297	0	5.64297	0	5.64297	0
					5.65663	0	5.65663	0	5.65663	0
					5.65663	0.0666667	5.65663	0.0666667	5.65663	0.0666667
					5.6703	0.0666667	5.6703	0.0666667	5.6703	0.0666667
					5.6703	0	5.6703	0	5.6703	0
					5.68396	0	5.68396	0	5.68396	0
					5.68396	0.0666667	5.68396	0.0666667	5.68396	0.0666667
					5.69762	0.0666667	5.69762	0.0666667	5.69762	0.0666667
					5.69762	0	5.69762	0	5.69762	0
					5.71129	0	5.71129	0	5.71129	0
					5.71129	0.0666667	5.71129	0.0666667	5.71129	0.0666667
					5.72495	0.0666667	5.72495	0.0666667	5.72495	0.0666667
					5.72495	0	5.72495	0	5.72495	0
					5.73861	0	5.73861	0	5.73861	0
					5.73861	0.0666667	5.73861	0.0666667	5.73861	0.0666667
					5.75228	0.0666667	5.75228	0.0666667	5.75228	0.0666667
					5.75228	0	5.75228	0	5.75228	0
					5.76594	0	5.76594	0	5.76594	0
					5.76594	0.0666667	5.76594	0.0666667	5.76594	0.0666667
					5.7796	0.0666667	5.7796	0.0666667	5.7796	0.0666667
					5.7796	0	5.7796	0	5.7796	0
					5.79327	0	5.79327	0	5.79327	0
					5.79327	0.0666667	5.79327	0.0666667	5.79327	0.0666667
					5.80693	0.0666667	5.80693	0.0666667	5.80693	0.0666667
					5.80693	0	5.80693	0	5.80693	0
					5.82059	0	5.82059	0	5.82059	0
					5.82059	0.0666667	5.82059	0.0666667	5.82059	0.0666667
					5.83426	0.0666667	5.83426	0.0666667	5.83426	0.0666667
					5.83426	0	5.83426	0	5.83426	0
					5.84792	0	5.84792	0	5.84792	0
					5.84792	0.0666667	5.84792	0.0666667	5.84792	0.0666667
					5.86158	0.0666667	5.86158	0.0666667	5.86158	0.0666667
					5.86158	0	5.86158	0	5.86158	0
					5.87525	0	5.87525	0	5.87525	0
					5.87525	0.0666667	5.87525	0.0666667	5.87525	0.0666667
					5.88891	0.0666667	5.88891	0.0666667	5.88891	0.0666667
					5.88891	0	5.88891	0	5.88891	0
					5.90257	0	5.90257	0	5.90257	0
					5.90257	0.0666667	5.90257	0.0666667	5.90257	0.0666667
					5.91624	0.0666667	5.91624	0.0666667	5.91624	0.0666667
					5.91624	0	5.91624	0	5.91624	0
					5.9299	0	5.9299	0	5.9299	0
					5.9299	0.0666667	5.9299	0.0666667	5.9299	0.0666667
					5.94356	0.0666667	5.94356	0.0666667	5.94356	0.0666667
					5.94356	0	5.94356	0	5.94356	0
					5.95723	0	5.95723	0	5.95723	0
					5.95723	0.0666667	5.95723	0.0666667	5.95723	0.0666667
					5.97089	0.0666667	5.97089	0.0666667	5.97089	0.0666667
					5.97089	0	5.97089	0	5.97089	0
					5.98455	0	5.98455	0	5.98455	0
					5.98455	0.0666667	5.98455	0.0666667	5.98455	0.0666667
					5.99822	0.0666667	5.99822	0.0666667	5.99822	0.0666667
					5.99822	0	5.99822	0	5.99822	0
					6.01188	0	6.01188	0	6.01188	0
					6.01188	0.0666667	6.01188	0.0666667	6.01188	0.0666667
					6.02554	0.0666667	6.02554	0.0666667	6.02554	0.0666667
					6.02554	0	6.02554	0	6.02554	0
					6.03921	0	6.03921	0	6.03921	0
					6.03921	0.0666667	6.03921	0.0666667	6.03921	0.0666667
					6.05287	0.0666667	6.05287	0.0666667	6.05287	0.0666667
					6.05287	0	6.05287	0	6.05287	0
					6.06653	0	6.06653	0	6.06653	0
					6.06653	0.0666667	6.06653	0.0666667	6.06653	0.0666667
					6.0802	0.0666667	6.0802	0.0666667	6.0802	0.0666667
					6.0802	0	6.0802	0	6.0802	0
					6.09386	0	6.09386	0	6.09386	0
					6.09386	0.0666667	6.09386	0.0666667	6.09386	0.0666667
					6.10752	0.0666667	6.10752	0.0666667	6.10752	0.0666667
					6.10752	0	6.10752	0	6.10752	0
					6.12119	0	6.12119	0	6.12119	0
					6.12119	0.0666667	6.12119	0.0666667	6.12119	0.0666667
					6.13485	0.0666667	6.13485	0.0666667	6.13485	0.0666667
					6.13485	0	6.13485	0	6.13485	0
					6.14851	0	6.14851	0	6.14851	0
					6.14851	0.0666667	6.14851	0.0666667	6.14851	0.0666667
					6.16218	0.0666667	6.16218	0.0666667	6.16218	0.0666667
					6.16218	0	6.16218	0	6.16218	0
					6.17584	0	6.17584	0	6.17584	0
					6.17584	0.0666667	6.17584	0.0666667	6.17584	0.0666667
					6.1895	0.0666667	6.1895	0.0666667	6.1895	0.0666667
					6.1895	0	6.1895	0	6.1895	0
					6.20317	0	6.20317	0	6.20317	0
					6.20317	0.0666667	6.20317	0.0666667	6.20317	0.0666667
					6.21683	0.0666667	6.21683	0.0666667	6.21683	0.0666667
					6.21683	0	6.21683	0	6.21683	0
					6.2305	0	6.2305	0	6.2305	0
					6.2305	0.0666667	6.2305	0.0666667	6.2305	0.0666667
					6.24416	0.0666667	6.24416	0.0666667	6.24416	0.0666667
					6.24416	0	6.24416	0	6.24416	0
					6.25782	0	6.25782	0	6.25782	0
					6.25782	0.0666667	6.25782	0.0666667	6.25782	0.0666667
					6.27149	0.0666667	6.27149	0.0666667	6.27149	0.0666667
					6.27149	0	6.27149	0	6.27149	0
					6.28515	0	6.28515	0	6.28515	0
					6.28515	0.0666667	6.28515	0.0666667	6.28515	0.0666667
					6.29881	0.0666667	6.29881	0.0666667	6.29881	0.0666667
					6.29881	0	6.29881	0	6.29881	0
					6.31248	0	6.31248	0	6.31248	0
					6.31248	0.0666667	6.31248	0.0666667	6.31248	0.0666667
					6.32614	0.0666667	6.32614	0.0666667	6.32614	0.0666667
					6.32614	0	6.32614	0	6.32614	0
					6.3398	0	6.3398	0	6.3398	0
					6.3398	0.0666667	6.3398	0.0666667	6.3398	0.0666667
					6.35347	0.0666667	6.35347	0.0666667	6.35347	0.0666667
					6.35347	0	6.35347	0	6.35347	0
					6.36713	0	6.36713	0	6.36713	0
					6.36713	0.0666667	6.36713	0.0666667	6.36713	0.0666667
					6.38079	0.0666667	6.38079	0.0666667	6.38079	0.0666667
					6.38079	0	6.38079	0	6.38079	0
					6.39446	0	6.39446	0	6.39446	0
					6.39446	0.0666667	6.39446	0.0666667	6.39446	0.0666667
					6.40812	0.0666667	6.40812	0.0666667	6.40812	0.0666667
					6.40812	0	6.40812	0	6.40812	0
					6.42178	0	6.42178	0	6.42178	0
					6.42178	0.0666667	6.42178	0.0666667	6.42178	0.0666667
					6.43545	0.0666667	6.43545	0.0666667	6.43545	0.0666667
					6.43545	0	6.43545	0	6.43545	0
					6.44911	0	6.44911	0	6.44911	0
					6.44911	0.0666667	6.44911	0.0666667	6.44911	0.0666667
					6.46277	0.0666667	6.46277	0.0666667	6.46277	0.0666667
					6.46277	0	6.46277	0	6.46277	0
					6.47644	0	6.47644	0	6.47644	0
					6.47644	0.0666667	6.47644	0.0666667	6.47644	0.0666667
					6.4901	0.0666667	6.4901	0.0666667	6.4901	0.0666667
					6.4901	0	6.4901	0	6.4901	0
					6.50376	0	6.50376	0	6.50376	0
					6.50376	0.0666667	6.50376	0.0666667	6.50376	0.0666667
					6.51743	0.0666667	6.51743	0.0666667	6.51743	0.0666667
					6.51743	0	6.51743	0	6.51743	0
					6.53109	0	6.53109	0	6.53109	0
					6.53109	0.0666667	6.53109	0.0666667	6.53109	0.0666667
					6.54475	0.0666667	6.54475	0.0666667	6.54475	0.0666667
					6.54475	0	6.54475	0	6.54475	0
					6.55842	0	6.55842	0	6.55842	0
					6.55842	0.0666667	6.55842	0.0666667	6.55842	0.0666667
					6.57208	0.0666667	6.57208	0.0666667	6.57208	0.0666667
					6.57208	0	6.57208	0	6.57208	0
					6.58574	0	6.58574	0	6.58574	0
					6.58574	0.0666667	6.58574	0.0666667	6.58574	0.0666667
					6.59941	0.0666667	6.59941	0.0666667	6.59941	0.0666667
					6.59941	0	6.59941	0	6.59941	0
					6.61307	0	6.61307	0	6.61307	0
					6.61307	0.0666667	6.61307	0.0666667	6.61307	0.0666667
					6.62673	0.0666667	6.62673	0.0666667	6.62673	0.0666667
					6.62673	0	6.62673	0	6.62673	0
					6.6404	0	6.6404	0	6.6404	0
					6.6404	0.0666667	6.6404	0.0666667	6.6404	0.0666667
					6.65406	0.0666667	6.65406	0.0666667	6.65406	0.0666667
					6.65406	0	6.65406	0	6.65406	0
					6.66772	0	6.66772	0	6.66772	0
					6.66772	0.0666667	6.66772	0.0666667	6.66772	0.0666667
					6.68139	0.0666667	6.68139	0.0666667	6.68139	0.0666667
					6.68139	0	6.68139	0	6.68139	0
					6.69505	0	6.69505	0	6.69505	0
					6.69505	0.0666667	6.69505	0.0666667	6.69505	0.0666667
					6.70871	0.0666667	6.70871	0.0666667	6.70871	0.0666667
					6.70871	0	6.70871	0	6.70871	0
					6.72238	0	6.72238	0	6.72238	0
					6.72238	0.0666667	6.72238	0.0666667	6.72238	0.0666667
					6.73604	0.0666667	6.73604	0.0666667	6.73604	0.0666667
					6.73604	0	6.73604	0	6.73604	0
					6.7497	0	6.7497	0	6.7497	0
					6.7497	0.0666667	6.7497	0.0666667	6.7497	0.0666667
					6.76337	0.0666667	6.76337	0.0666667	6.76337	0.0666667
					6.76337	0	6.76337	0	6.76337	0
					6.77703	0	6.77703	0	6.77703	0
					6.77703	0.0666667	6.77703	0.0666667	6.77703	0.0666667
					6.79069	0.0666667	6.79069	0.0666667	6.79069	0.0666667
					6.79069	0	6.79069	0	6.79069	0
					6.80436	0	6.80436	0	6.80436	0
					6.80436	0.0666667	6.80436	0.0666667	6.80436	0.0666667
					6.81802	0.0666667	6.81802	0.0666667	6.81802	0.0666667
					6.81802	0	6.81802	0	6.81802	0
					6.83168	0	6.83168	0	6.83168	0
					6.83168	0.0666667	6.83168	0.0666667	6.83168	0.0666667
					6.84535	0.0666667	6.84535	0.0666667	6.84535	0.0666667
					6.84535	0	6.84535	0	6.84535	0
					6.85901	0	6.85901	0	6.85901	0
					6.85901	0.0666667	6.85901	0.0666667	6.85901	0.0666667
					6.87267	0.0666667	6.87267	0.0666667	6.87267	0.0666667
					6.87267	0	6.87267	0	6.87267	0
					6.88634	0	6.88634	0	6.88634	0
					6.88634	0.0666667	6.88634	0.0666667	6.88634	0.0666667
					6.9	0.0666667	6.9	0.0666667	6.9	0.0666667
					6.9	0	6.9	0	6.9	0
					6.91366	0	6.91366	0	6.91366	0
					6.91366	0.0666667	6.91366	0.0666667	6.91366	0.0666667
					6.92733	0.0666667	6.92733	0.0666667	6.92733	0.0666667
					6.92733	0	6.92733	0	6.92733	0
					6.94099	0	6.94099	0	6.94099	0
					6.94099	0.0666667	6.94099	0.0666667	6.94099	0.0666667
					6.95465	0.0666667	6.95465	0.0666667	6.95465	0.0666667
					6.95465	0	6.95465	0	6.95465	0
					6.96832	0	6.96832	0	6.96832	0
					6.96832	0.0666667	6.96832	0.0666667	6.96832	0.0666667
					6.98198	0.0666667	6.98198	0.0666667	6.98198	0.0666667
					6.98198	0	6.98198	0	6.98198	0
					6.99564	0	6.99564	0	6.99564	0
					6.99564	0.0666667	6.99564	0.0666667	6.99564	0.0666667
					7.00931	0.0666667	7.00931	0.0666667	7.00931	0.0666667
					7.00931	0	7.00931	0	7.00931	0
					7.02297	0	7.02297	0	7.02297	0
					7.02297	0.0666667	7.02297	0.0666667	7.02297	0.0666667
					7.03663	0.0666667	7.03663	0.0666667	7.03663	0.0666667
					7.03663	0	7.03663	0	7.03663	0
					7.0503	0	7.0503	0	7.0503	0
					7.0503	0.0666667	7.0503	0.0666667	7.0503	0.0666667
					7.06396	0.0666667	7.06396	0.0666667	7.06396	0.0666667
					7.06396	0	7.06396	0	7.06396	0
					7.07762	0	7.07762	0	7.07762	0
					7.07762	0.0666667	7.07762	0.0666667	7.07762	0.0666667
					7.09129	0.0666667	7.09129	0.0666667	7.09129	0.0666667
					7.09129	0	7.09129	0	7.09129	0
					7.10495	0	7.10495	0	7.10495	0
					7.10495	0.0666667	7.10495	0.0666667	7.10495	0.0666667
					7.11861	0.0666667	7.11861	0.0666667	7.11861	0.0666667
					7.11861	0	7.11861	0	7.11861	0
					7.13228	0	7.13228	0	7.13228	0
					7.13228	0.0666667	7.13228	0.0666667	7.13228	0.0666667
					7.14594	0.0666667	7.14594	0.0666667	7.14594	0.0666667
					7.14594	0	7.14594	0	7.14594	0
					7.1596	0	7.1596	0	7.1596	0
					7.1596	0.0666667	7.1596	0.0666667	7.1596	0.0666667
					7.17327	0.0666667	7.17327	0.0666667	7.17327	0.0666667
					7.17327	0	7.17327	0	7.17327	0
					7.18693	0	7.18693	0	7.18693	0
					7.18693	0.0666667	7.18693	0.0666667	7.18693	0.0666667
					7.20059	0.0666667	7.20059	0.0666667	7.20059	0.0666667
					7.20059	0	7.20059	0	7.20059	0
					7.21426	0	7.21426	0	7.21426	0
					7.21426	0.0666667	7.21426	0.0666667	7.21426	0.0666667
					7.22792	0.0666667	7.22792	0.0666667	7.22792	0.0666667
					7.22792	0	7.22792	0	7.22792	0
					7.24158	0	7.24158	0	7.24158	0
					7.24158	0.0666667	7.24158	0.0666667	7.24158	0.0666667
					7.25525	0.0666667	7.25525	0.0666667	7.25525	0.0666667
					7.25525	0	7.25525	0	7.25525	0
					7.26891	0	7.26891	0	7.26891	0
					7.26891	0.0666667	7.26891	0.0666667	7.26891	0.0666667
					7.28257	0.0666667	7.28257	0.0666667	7.28257	0.0666667
					7.28257	0	7.28257	0	7.28257	0
					7.29624	0	7.29624	0	7.29624	0
					7.29624	0.0666667	7.29624	0.0666667	7.29624	0.0666667
					7.3099	0.0666667	7.3099	0.0666667	7.3099	0.0666667
					7.3099	0	7.3099	0	7.3099	0
					7.32356	0	7.32356	0	7.32356	0
					7.32356	0.0666667	7.32356	0.0666667	7.32356	0.0666667
					7.33723	0.0666667	7.33723	0.0666667	7.33723	0.0666667
					7.33723	0	7.33723	0	7.33723	0
					7.35089	0	7.35089	0	7.35089	0
					7.35089	0.0666667	7.35089	0.0666667	7.35089	0.0666667
					7.36455	0.0666667	7.36455	0.0666667	7.36455	0.0666667
					7.36455	0	7.36455	0	7.36455	0
					7.37822	0	7.37822	0	7.37822	0
					7.37822	0.0666667	7.37822	0.0666667	7.37822	0.0666667
					7.39188	0.0666667	7.39188	0.0666667	7.39188	0.0666667
					7.39188	0	7.39188	0	7.39188	0
					7.40554	0	7.40554	0	7.40554	0
					7.40554	0.0666667	7.40554	0.0666667	7.40554	0.0666667
					7.41921	0.0666667	7.41921	0.0666667	7.41921	0.0666667
					7.41921	0	7.41921	0	7.41921	0
					7.43287	0	7.43287	0	7.43287	0
					7.43287	0.0666667	7.43287	0.0666667	7.43287	0.0666667
					7.44653	0.0666667	7.44653	0.0666667	7.44653	0.0666667
					7.44653	0	7.44653	0	7.44653	0
					7.4602	0	7.4602	0	7.4602	0
					7.4602	0.0666667	7.4602	0.0666667	7.4602	0.0666667
					7.47386	0.0666667	7.47386	0.0666667	7.47386	0.0666667
					7.47386	0	7.47386	0	7.47386	0
					7.48752	0	7.48752	0	7.48752	0
					7.48752	0.0666667	7.48752	0.0666667	7.48752	0.0666667
					7.50119	0.0666667	7.50119	0.0666667	7.50119	0.0666667
					7.50119	0	7.50119	0	7.50119	0
					7.51485	0	7.51485	0	7.51485	0
					7.51485	0.0666667	7.51485	0.0666667	7.51485	0.0666667
					7.52851	0.0666667	7.52851	0.0666667	7.52851	0.0666667
					7.52851	0	7.52851	0	7.52851	0
					7.54218	0	7.54218	0	7.54218	0
					7.54218	0.0666667	7.54218	0.0666667	7.54218	0.0666667
					7.55584	0.0666667	7.55584	0.0666667	7.55584	0.0666667
					7.55584	0	7.55584	0	7.55584	0
					7.5695	0	7.5695	0	7.5695	0
					7.5695	0.0666667	7.5695	0.0666667	7.5695	0.0666667
					7.58317	0.0666667	7.58317	0.0666667	7.58317	0.0666667
					7.58317	0	7.58317	0	7.58317	0
					7.59683	0	7.59683	0	7.59683	0
					7.59683	0.0666667	7.59683	0.0666667	7.59683	0.0666667
					7.6105	0.0666667	7.6105	0.0666667	7.6105	0.0666667
					7.6105	0	7.6105	0	7.6105	0
					7.62416	0	7.62416	0	7.62416	0
					7.62416	0.0666667	7.62416	0.0666667	7.62416	0.0666667
					7.63782	0.0666667	7.63782	0.0666667	7.63782	0.0666667
					7.63782	0	7.63782	0	7.63782	0
					7.65149	0	7.65149	0	7.65149	0
					7.65149	0.0666667	7.65149	0.0666667	7.65149	0.0666667
					7.66515	0.0666667	7.66515	0.0666667	7.66515	0.0666667
					7.66515	0	7.66515	0	7.66515	0
					7.67881	0	7.67881	0	7.67881	0
					7.67881	0.0666667	7.67881	0.0666667	7.67881	0.0666667
					7.69248	0.0666667	7.69248	0.0666667	7.69248	0.0666667
					7.69248	0	7.69248	0	7.69248	0
					7.70614	0	7.70614	0	7.70614	0
					7.70614	0.0666667	7.70614	0.0666667	7.70614	0.0666667
					7.7198	0.0666667	7.7198	0.0666667	7.7198	0.0666667
					7.7198	0	7.7198	0	7.7198	0
					7.73347	0	7.73347	0	7.73347	0
					7.73347	0.0666667	7.73347	0.0666667	7.73347	0.0666667
					7.74713	0.0666667	7.74713	0.0666667	7.74713	0.0666667
					7.74713	0	7.74713	0	7.74713	0
					7.76079	0	7.76079	0	7.76079	0
					7.76079	0.0666667	7.76079	0.0666667	7.76079	0.0666667
					7.77446	0.0666667	7.77446	0.0666667	7.77446	0.0666667
					7.77446	0	7.77446	0	7.77446	0
					7.78812	0	7.78812	0	7.78812	0
					7.78812	0.0666667	7.78812	0.0666667	7.78812	0.0666667
					7.80178	0.0666667	7.80178	0.0666667	7.80178	0.0666667
					7.80178	0	7.80178	0	7.80178	0
					7.81545	0	7.81545	0	7.81545	0
					7.81545	0.0666667	7.81545	0.0666667	7.81545	0.0666667
					7.82911	0.0666667	7.82911	0.0666667	7.82911	0.0666667
					7.82911	0	7.82911	0	7.82911	0
					7.84277	0	7.84277	0	7.84277	0
					7.84277	0.0666667	7.84277	0.0666667	7.84277	0.0666667
					7.85644	0.0666667	7.85644	0.0666667	7.85644	0.0666667
					7.85644	0	7.85644	0	7.85644	0
					7.8701	0	7.8701	0	7.8701	0
					7.8701	0.0666667	7.8701	0.0666667	7.8701	0.0666667
					7.88376	0.0666667	7.88376	0.0666667	7.88376	0.0666667
					7.88376	0	7.88376	0	7.88376	0
					7.89743	0	7.89743	0	7.89743	0
					7.89743	0.0666667	7.89743	0.0666667	7.89743	0.0666667
					7.91109	0.0666667	7.91109	0.0666667	7.91109	0.0666667
					7.91109	0	7.91109	0	7.91109	0
					7.92475	0	7.92475	0	7.92475	0
					7.92475	0.0666667	7.92475	0.0666667	7.92475	0.0666667
					7.93842	0.0666667	7.93842	0.0666667	7.93842	0.0666667
					7.93842	0	7.93842	0	7.93842	0
					7.95208	0	7.95208	0	7.95208	0
					7.95208	0.0666667	7.95208	0.0666667	7.95208	0.0666667
					7.96574	0.0666667	7.96574	0.0666667	7.96574	0.0666667
					7.96574	0	7.96574	0	7.96574	0
					7.97941	0	7.97941	0	7.97941	0
					7.97941	0.0666667	7.97941	0.0666667	7.97941	0.0666667
					7.99307	0.0666667	7.99307	0.0666667	7.99307	0.0666667
					7.99307	0	7.99307	0	7.99307	0
					8.00673	0	8.00673	0	8.00673	0
					8.00673	0.0666667	8.00673	0.0666667	8.00673	0.0666667
					8.0204	0.0666667	8.0204	0.0666667	8.0204	0.0666667
					8.0204	0	8.0204	0	8.0204	0
					8.03406	0	8.03406	0	8.03406	0
					8.03406	0.0666667	8.03406	0.0666667	8.03406	0.0666667
					8.04772	0.0666667	8.04772	0.0666667	8.04772	0.0666667
					8.04772	0	8.04772	0	8.04772	0
					8.06139	0	8.06139	0	8.06139	0
					8.06139	0.0666667	8.06139	0.0666667	8.06139	0.0666667
					8.07505	0.0666667	8.07505	0.0666667	8.07505	0.0666667
					8.07505	0	8.07505	0	8.07505	0
					8.08871	0	8.08871	0	8.08871	0
					8.08871	0.0666667	8.08871	0.0666667	8.08871	0.0666667
					8.10238	0.0666667	8.10238	0.0666667	8.10238	0.0666667
					8.10238	0	8.10238	0	8.10238	0
					8.11604	0	8.11604	0	8.11604	0
					8.11604	0.0666667	8.11604	0.0666667	8.11604	0.0666667
					8.1297	0.0666667	8.1297	0.0666667	8.1297	0.0666667
					8.1297	0	8.1297	0	8.1297	0
					8.14337	0	8.14337	0	8.14337	0
					8.14337	0.0666667	8.14337	0.0666667	8.14337	0.0666667
					8.15703	0.0666667	8.15703	0.0666667	8.15703	0.0666667
					8.15703	0	8.15703	0	8.15703	0
					8.17069	0	8.17069	0	8.17069	0
					8.17069	0.0666667	8.17069	0.0666667	8.17069	0.0666667
					8.18436	0.0666667	8.18436	0.0666667	8.18436	0.0666667
					8.18436	0	8.18436	0	8.18436	0
					8.19802	0	8.19802	0	8.19802	0
					8.19802	0.0666667	8.19802	0.0666667	8.19802	0.0666667
					8.21168	0.0666667	8.21168	0.0666667	8.21168	0.0666667
					8.21168	0	8.21168	0	8.21168	0
					8.22535	0	8.22535	0	8.22535	0
					8.22535	0.0666667	8.22535	0.0666667	8.22535	0.0666667
					8.23901	0.0666667	8.23901	0.0666667	8.23901	0.0666667
					8.23901	0	8.23901	0	8.23901	0
					8.25267	0	8.25267	0	8.25267	0
					8.25267	0.0666667	8.25267	0.0666667	8.25267	0.0666667
					8.26634	0.0666667	8.26634	0.0666667	8.26634	0.0666667
					8.26634	0	8.26634	0	8.26634	0
					8.28	0	8.28	0	8.28	0
					8.28	0.233333	8.28	0.0666667	8.28	0.4
					8.29366	0.233333	8.29366	0.0666667	8.29366	0.4
					8.29366	0	8.29366	0	8.29366	0
					8.30733	0	8.30733	0	8.30733	0
					8.30733	0.233333	8.30733	0.0666667	8.30733	0.4
					8.32099	0.233333	8.32099	0.0666667	8.32099	0.4
					8.32099	0	8.32099	0	8.32099	0
					8.33465	0	8.33465	0	8.33465	0
					8.33465	0.233333	8.33465	0.0666667	8.33465	0.4
					8.34832	0.233333	8.34832	0.0666667	8.34832	0.4
					8.34832	0	8.34832	0	8.34832	0
					8.36198	0	8.36198	0	8.36198	0
					8.36198	0.233333	8.36198	0.0666667	8.36198	0.4
					8.37564	0.233333	8.37564	0.0666667	8.37564	0.4
					8.37564	0	8.37564	0	8.37564	0
					8.38931	0	8.38931	0	8.38931	0
					8.38931	0.233333	8.38931	0.0666667	8.38931	0.4
					8.40297	0.233333	8.40297	0.0666667	8.40297	0.4
					8.40297	0	8.40297	0	8.40297	0
					8.41663	0	8.41663	0	8.41663	0
					8.41663	0.233333	8.41663	0.0666667	8.41663	0.4
					8.4303	0.233333	8.4303	0.0666667	8.4303	0.4
					8.4303	0	8.4303	0	8.4303	0
					8.44396	0	8.44396	0	8.44396	0
					8.44396	0.233333	8.44396	0.0666667	8.44396	0.4
					8.45762	0.233333	8.45762	0.0666667	8.45762	0.4
					8.45762	0	8.45762	0	8.45762	0
					8.47129	0	8.47129	0	8.47129	0
					8.47129	0.233333	8.47129	0.0666667	8.47129	0.4
					8.48495	0.233333	8.48495	0.0666667	8.48495	0.4
					8.48495	0	8.48495	0	8.48495	0
					8.49861	0	8.49861	0	8.49861	0
					8.49861	0.233333	8.49861	0.0666667	8.49861	0.4
					8.51228	0.233333	8.51228	0.0666667	8.51228	0.4
					8.51228	0	8.51228	0	8.51228	0
					8.52594	0	8.52594	0	8.52594	0
					8.52594	0.233333	8.52594	0.0666667	8.52594	0.4
					8.5396	0.233333	8.5396	0.0666667	8.5396	0.4
					8.5396	0	8.5396	0	8.5396	0
					8.55327	0	8.55327	0	8.55327	0
					8.55327	0.233333	8.55327	0.0666667	8.55327	0.4
					8.56693	0.233333	8.56693	0.0666667	8.56693	0.4
					8.56693	0	8.56693	0	8.56693	0
					8.58059	0	8.58059	0	8.58059	0
					8.58059	0.233333	8.58059	0.0666667	8.58059	0.4
					8.59426	0.233333	8.59426	0.0666667	8.59426	0.4
					8.59426	0	8.59426	0	8.59426	0
					8.60792	0	8.60792	0	8.60792	0
					8.60792	0.233333	8.60792	0.0666667	8.60792	0.4
					8.62158	0.233333	8.62158	0.0666667	8.62158	0.4
					8.62158	0	8.62158	0	8.62158	0
					8.63525	0	8.63525	0	8.63525	0
					8.63525	0.233333	8.63525	0.0666667	8.63525	0.4
					8.64891	0.233333	8.64891	0.0666667	8.64891	0.4
					8.64891	0	8.64891	0	8.64891	0
					8.66257	0	8.66257	0	8.66257	0
					8.66257	0.233333	8.66257	0.0666667	8.66257	0.4
					8.67624	0.233333	8.67624	0.0666667	8.67624	0.4
					8.67624	0	8.67624	0	8.67624	0
					8.6899	0	8.6899	0	8.6899	0
					8.6899	0.233333	8.6899	0.0666667	8.6899	0.4
					8.70356	0.233333	8.70356	0.0666667	8.70356	0.4
					8.70356	0	8.70356	0	8.70356	0
					8.71723	0	8.71723	0	8.71723	0
					8.71723	0.233333	8.71723	0.0666667	8.71723	0.4
					8.73089	0.233333	8.73089	0.0666667	8.73089	0.4
					8.73089	0	8.73089	0	8.73089	0
					8.74455	0	8.74455	0	8.74455	0
					8.74455	0.233333	8.74455	0.0666667	8.74455	0.4
					8.75822	0.233333	8.75822	0.0666667	8.75822	0.4
					8.75822	0	8.75822	0	8.75822	0
					8.77188	0	8.77188	0	8.77188	0
					8.77188	0.233333	8.77188	0.0666667	8.77188	0.4
					8.78554	0.233333	8.78554	0.0666667	8.78554	0.4
					8.78554	0	8.78554	0	8.78554	0
					8.79921	0	8.79921	0	8.79921	0
					8.79921	0.233333	8.79921	0.0666667	8.79921	0.4
					8.81287	0.233333	8.81287	0.0666667	8.81287	0.4
					8.81287	0	8.81287	0	8.81287	0
					8.82653	0	8.82653	0	8.82653	0
					8.82653	0.233333	8.82653	0.0666667	8.82653	0.4
					8.8402	0.233333	8.8402	0.0666667	8.8402	0.4
					8.8402	0	8.8402	0	8.8402	0
					8.85386	0	8.85386	0	8.85386	0
					8.85386	0.233333	8.85386	0.0666667	8.85386	0.4
					8.86752	0.233333	8.86752	0.0666667	8.86752	0.4
					8.86752	0	8.86752	0	8.86752	0
					8.88119	0	8.88119	0	8.88119	0
					8.88119	0.233333	8.88119	0.0666667	8.88119	0.4
					8.89485	0.233333	8.89485	0.0666667	8.89485	0.4
					8.89485	0	8.89485	0	8.89485	0
					8.90851	0	8.90851	0	8.90851	0
					8.90851	0.233333	8.90851	0.0666667	8.90851	0.4
					8.92218	0.233333	8.92218	0.0666667	8.92218	0.4
					8.92218	0	8.92218	0	8.92218	0
					8.93584	0	8.93584	0	8.93584	0
					8.93584	0.233333	8.93584	0.0666667	8.93584	0.4
					8.9495	0.233333	8.9495	0.0666667	8.9495	0.4
					8.9495	0	8.9495	0	8.9495	0
					8.96317	0	8.96317	0	8.96317	0
					8.96317	0.233333	8.96317	0.0666667	8.96317	0.4
					8.97683	0.233333	8.97683	0.0666667	8.97683	0.4
					8.97683	0	8.97683	0	8.97683	0
					8.9905	0	8.9905	0	8.9905	0
					8.9905	0.233333	8.9905	0.0666667	8.9905	0.4
					9.00416	0.233333	9.00416	0.0666667	9.00416	0.4
					9.00416	0	9.00416	0	9.00416	0
					9.01782	0	9.01782	0	9.01782	0
					9.01782	0.233333	9.01782	0.0666667	9.01782	0.4
					9.03149	0.233333	9.03149	0.0666667	9.03149	0.4
					9.03149	0	9.03149	0	9.03149	0
					9.04515	0	9.04515	0	9.04515	0
					9.04515	0.233333	9.04515	0.0666667	9.04515	0.4
					9.05881	0.233333	9.05881	0.0666667	9.05881	0.4
					9.05881	0	9.05881	0	9.05881	0
					9.07248	0	9.07248	0	9.07248	0
					9.07248	0.233333	9.07248	0.0666667	9.07248	0.4
					9.08614	0.233333	9.08614	0.0666667	9.08614	0.4
					9.08614	0	9.08614	0	9.08614	0
					9.0998	0	9.0998	0	9.0998	0
					9.0998	0.233333	9.0998	0.0666667	9.0998	0.4
					9.11347	0.233333	9.11347	0.0666667	9.11347	0.4
					9.11347	0	9.11347	0	9.11347	0
					9.12713	0	9.12713	0	9.12713	0
					9.12713	0.233333	9.12713	0.0666667	9.12713	0.4
					9.14079	0.233333	9.14079	0.0666667	9.14079	0.4
					9.14079	0	9.14079	0	9.14079	0
					9.15446	0	9.15446	0	9.15446	0
					9.15446	0.233333	9.15446	0.0666667	9.15446	0.4
					9.16812	0.233333	9.16812	0.0666667	9.16812	0.4
					9.16812	0	9.16812	0	9.16812	0
					9.18178	0	9.18178	0	9.18178	0
					9.18178	0.233333	9.18178	0.0666667	9.18178	0.4
					9.19545	0.233333	9.19545	0.0666667	9.19545	0.4
					9.19545	0	9.19545	0	9.19545	0
					9.20911	0	9.20911	0	9.20911	0
					9.20911	0.233333	9.20911	0.0666667	9.20911	0.4
					9.22277	0.233333	9.22277	0.0666667	9.22277	0.4
					9.22277	0	9.22277	0	9.22277	0
					9.23644	0	9.23644	0	9.23644	0
					9.23644	0.233333	9.23644	0.0666667	9.23644	0.4
					9.2501	0.233333	9.2501	0.0666667	9.2501	0.4
					9.2501	0	9.2501	0	9.2501	0
					9.26376	0	9.26376	0	9.26376	0
					9.26376	0.233333	9.26376	0.0666667	9.26376	0.4
					9.27743	0.233333	9.27743	0.0666667	9.27743	0.4
					9.27743	0	9.27743	0	9.27743	0
					9.29109	0	9.29109	0	9.29109	0
					9.29109	0.233333	9.29109	0.0666667	9.29109	0.4
					9.30475	0.233333	9.30475	0.0666667	9.30475	0.4
					9.30475	0	9.30475	0	9.30475	0
					9.31842	0	9.31842	0	9.31842	0
					9.31842	0.233333	9.31842	0.0666667	9.31842	0.4
					9.33208	0.233333	9.33208	0.0666667	9.33208	0.4
					9.33208	0	9.33208	0	9.33208	0
					9.34574	0	9.34574	0	9.34574	0
					9.34574	0.233333	9.34574	0.0666667	9.34574	0.4
					9.35941	0.233333	9.35941	0.0666667	9.35941	0.4
					9.35941	0	9.35941	0	9.35941	0
					9.37307	0	9.37307	0	9.37307	0
					9.37307	0.233333	9.37307	0.0666667	9.37307	0.4
					9.38673	0.233333	9.38673	0.0666667	9.38673	0.4
					9.38673	0	9.38673	0	9.38673	0
					9.4004	0	9.4004	0	9.4004	0
					9.4004	0.233333	9.4004	0.0666667	9.4004	0.4
					9.41406	0.233333	9.41406	0.0666667	9.41406	0.4
					9.41406	0	9.41406	0	9.41406	0
					9.42772	0	9.42772	0	9.42772	0
					9.42772	0.233333	9.42772	0.0666667	9.42772	0.4
					9.44139	0.233333	9.44139	0.0666667	9.44139	0.4
					9.44139	0	9.44139	0	9.44139	0
					9.45505	0	9.45505	0	9.45505	0
					9.45505	0.233333	9.45505	0.0666667	9.45505	0.4
					9.46871	0.233333	9.46871	0.0666667	9.46871	0.4
					9.46871	0	9.46871	0	9.46871	0
					9.48238	0	9.48238	0	9.48238	0
					9.48238	0.233333	9.48238	0.0666667	9.48238	0.4
					9.49604	0.233333	9.49604	0.0666667	9.49604	0.4
					9.49604	0	9.49604	0	9.49604	0
					9.5097	0	9.5097	0	9.5097	0
					9.5097	0.233333	9.5097	0.0666667	9.5097	0.4
					9.52337	0.233333	9.52337	0.0666667	9.52337	0.4
					9.52337	0	9.52337	0	9.52337	0
					9.53703	0	9.53703	0	9.53703	0
					9.53703	0.233333	9.53703	0.0666667	9.53703	0.4
					9.55069	0.233333	9.55069	0.0666667	9.55069	0.4
					9.55069	0	9.55069	0	9.55069	0
					9.56436	0	9.56436	0	9.56436	0
					9.56436	0.233333	9.56436	0.0666667	9.56436	0.4
					9.57802	0.233333	9.57802	0.0666667	9.57802	0.4
					9.57802	0	9.57802	0	9.57802	0
					9.59168	0	9.59168	0	9.59168	0
					9.59168	0.233333	9.59168	0.0666667	9.59168	0.4
					9.60535	0.233333	9.60535	0.0666667	9.60535	0.4
					9.60535	0	9.60535	0	9.60535	0
					9.61901	0	9.61901	0	9.61901	0
					9.61901	0.233333	9.61901	0.0666667	9.61901	0.4
					9.63267	0.233333	9.63267	0.0666667	9.63267	0.4
					9.63267	0	9.63267	0	9.63267	0
					9.64634	0	9.64634	0	9.64634	0
					9.64634	0.233333	9.64634	0.0666667	9.64634	0.4
					9.66	0.233333	9.66	0.0666667	9.66	0.4
					9.66	0	9.66	0	9.66	0
					9.67366	0	9.67366	0	9.67366	0
					9.67366	0.233333	9.67366	0.0666667	9.67366	0.4
					9.68733	0.233333	9.68733	0.0666667	9.68733	0.4
					9.68733	0	9.68733	0	9.68733	0
					9.70099	0	9.70099	0	9.70099	0
					9.70099	0.233333	9.70099	0.0666667	9.70099	0.4
					9.71465	0.233333	9.71465	0.0666667	9.71465	0.4
					9.71465	0	9.71465	0	9.71465	0
					9.72832	0	9.72832	0	9.72832	0
					9.72832	0.233333	9.72832	0.0666667	9.72832	0.4
					9.74198	0.233333	9.74198	0.0666667	9.74198	0.4
					9.74198	0	9.74198	0	9.74198	0
					9.75564	0	9.75564	0	9.75564	0
					9.75564	0.233333	9.75564	0.0666667	9.75564	0.4
					9.76931	0.233333	9.76931	0.0666667	9.76931	0.4
					9.76931	0	9.76931	0	9.76931	0
					9.78297	0	9.78297	0	9.78297	0
					9.78297	0.233333	9.78297	0.0666667	9.78297	0.4
					9.79663	0.233333	9.79663	0.0666667	9.79663	0.4
					9.79663	0	9.79663	0	9.79663	0
					9.8103	0	9.8103	0	9.8103	0
					9.8103	0.233333	9.8103	0.0666667	9.8103	0.4
					9.82396	0.233333	9.82396	0.0666667	9.82396	0.4
					9.82396	0	9.82396	0	9.82396	0
					9.83762	0	9.83762	0	9.83762	0
					9.83762	0.233333	9.83762	0.0666667	9.83762	0.4
					9.85129	0.233333	9.85129	0.0666667	9.85129	0.4
					9.85129	0	9.85129	0	9.85129	0
					9.86495	0	9.86495	0	9.86495	0
					9.86495	0.233333	9.86495	0.0666667	9.86495	0.4
					9.87861	0.233333	9.87861	0.0666667	9.87861	0.4
					9.87861	0	9.87861	0	9.87861	0
					9.89228	0	9.89228	0	9.89228	0
					9.89228	0.233333	9.89228	0.0666667	9.89228	0.4
					9.90594	0.233333	9.90594	0.0666667	9.90594	0.4
					9.90594	0	9.90594	0	9.90594	0
					9.9196	0	9.9196	0	9.9196	0
					9.9196	0.233333	9.9196	0.0666667	9.9196	0.4
					9.93327	0.233333	9.93327	0.0666667	9.93327	0.4
					9.93327	0	9.93327	0	9.93327	0
					9.94693	0	9.94693	0	9.94693	0
					9.94693	0.233333	9.94693	0.0666667	9.94693	0.4
					9.96059	0.233333	9.96059	0.0666667	9.96059	0.4
					9.96059	0	9.96059	0	9.96059	0
					9.97426	0	9.97426	0	9.97426	0
					9.97426	0.233333	9.97426	0.0666667	9.97426	0.4
					9.98792	0.233333	9.98792	0.0666667	9.98792	0.4
					9.98792	0	9.98792	0	9.98792	0
					10.0016	0	10.0016	0	10.0016	0
					10.0016	0.233333	10.0016	0.0666667	10.0016	0.4
					10.0152	0.233333	10.0152	0.0666667	10.0152	0.4
					10.0152	0	10.0152	0	10.0152	0
					10.0289	0	10.0289	0	10.0289	0
					10.0289	0.233333	10.0289	0.0666667	10.0289	0.4
					10.0426	0.233333	10.0426	0.0666667	10.0426	0.4
					10.0426	0	10.0426	0	10.0426	0
					10.0562	0	10.0562	0	10.0562	0
					10.0562	0.233333	10.0562	0.0666667	10.0562	0.4
					10.0699	0.233333	10.0699	0.0666667	10.0699	0.4
					10.0699	0	10.0699	0	10.0699	0
					10.0836	0	10.0836	0	10.0836	0
					10.0836	0.233333	10.0836	0.0666667	10.0836	0.4
					10.0972	0.233333	10.0972	0.0666667	10.0972	0.4
					10.0972	0	10.0972	0	10.0972	0
					10.1109	0	10.1109	0	10.1109	0
					10.1109	0.233333	10.1109	0.0666667	10.1109	0.4
					10.1246	0.233333	10.1246	0.0666667	10.1246	0.4
					10.1246	0	10.1246	0	10.1246	0
					10.1382	0	10.1382	0	10.1382	0
					10.1382	0.233333	10.1382	0.0666667	10.1382	0.4
					10.1519	0.233333	10.1519	0.0666667	10.1519	0.4
					10.1519	0	10.1519	0	10.1519	0
					10.1655	0	10.1655	0	10.1655	0
					10.1655	0.233333	10.1655	0.0666667	10.1655	0.4
					10.1792	0.233333	10.1792	0.0666667	10.1792	0.4
					10.1792	0	10.1792	0	10.1792	0
					10.1929	0	10.1929	0	10.1929	0
					10.1929	0.233333	10.1929	0.0666667	10.1929	0.4
					10.2065	0.233333	10.2065	0.0666667	10.2065	0.4
					10.2065	0	10.2065	0	10.2065	0
					10.2202	0	10.2202	0	10.2202	0
					10.2202	0.233333	10.2202	0.0666667	10.2202	0.4
					10.2339	0.233333	10.2339	0.0666667	10.2339	0.4
					10.2339	0	10.2339	0	10.2339	0
					10.2475	0	10.2475	0	10.2475	0
					10.2475	0.233333	10.2475	0.0666667	10.2475	0.4
					10.2612	0.233333	10.2612	0.0666667	10.2612	0.4
					10.2612	0	10.2612	0	10.2612	0
					10.2749	0	10.2749	0	10.2749	0
					10.2749	0.233333	10.2749	0.0666667	10.2749	0.4
					10.2885	0.233333	10.2885	0.0666667	10.2885	0.4
					10.2885	0	10.2885	0	10.2885	0
					10.3022	0	10.3022	0	10.3022	0
					10.3022	0.233333	10.3022	0.0666667	10.3022	0.4
					10.3158	0.233333	10.3158	0.0666667	10.3158	0.4
					10.3158	0	10.3158	0	10.3158	0
					10.3295	0	10.3295	0	10.3295	0
					10.3295	0.233333	10.3295	0.0666667	10.3295	0.4
					10.3432	0.233333	10.3432	0.0666667	10.3432	0.4
					10.3432	0	10.3432	0	10.3432	0
					10.3568	0	10.3568	0	10.3568	0
					10.3568	0.233333	10.3568	0.0666667	10.3568	0.4
					10.3705	0.233333	10.3705	0.0666667	10.3705	0.4
					10.3705	0	10.3705	0	10.3705	0
					10.3842	0	10.3842	0	10.3842	0
					10.3842	0.233333	10.3842	0.0666667	10.3842	0.4
					10.3978	0.233333	10.3978	0.0666667	10.3978	0.4
					10.3978	0	10.3978	0	10.3978	0
					10.4115	0	10.4115	0	10.4115	0
					10.4115	0.233333	10.4115	0.0666667	10.4115	0.4
					10.4251	0.233333	10.4251	0.0666667	10.4251	0.4
					10.4251	0	10.4251	0	10.4251	0
					10.4388	0	10.4388	0	10.4388	0
					10.4388	0.233333	10.4388	0.0666667	10.4388	0.4
					10.4525	0.233333	10.4525	0.0666667	10.4525	0.4
					10.4525	0	10.4525	0	10.4525	0
					10.4661	0	10.4661	0	10.4661	0
					10.4661	0.233333	10.4661	0.0666667	10.4661	0.4
					10.4798	0.233333	10.4798	0.0666667	10.4798	0.4
					10.4798	0	10.4798	0	10.4798	0
					10.4935	0	10.4935	0	10.4935	0
					10.4935	0.233333	10.4935	0.0666667	10.4935	0.4
					10.5071	0.233333	10.5071	0.0666667	10.5071	0.4
					10.5071	0	10.5071	0	10.5071	0
					10.5208	0	10.5208	0	10.5208	0
					10.5208	0.233333	10.5208	0.0666667	10.5208	0.4
					10.5345	0.233333	10.5345	0.0666667	10.5345	0.4
					10.5345	0	10.5345	0	10.5345	0
					10.5481	0	10.5481	0	10.5481	0
					10.5481	0.233333	10.5481	0.0666667	10.5481	0.4
					10.5618	0.233333	10.5618	0.0666667	10.5618	0.4
					10.5618	0	10.5618	0	10.5618	0
					10.5754	0	10.5754	0	10.5754	0
					10.5754	0.233333	10.5754	0.0666667	10.5754	0.4
					10.5891	0.233333	10.5891	0.0666667	10.5891	0.4
					10.5891	0	10.5891	0	10.5891	0
					10.6028	0	10.6028	0	10.6028	0
					10.6028	0.233333	10.6028	0.0666667	10.6028	0.4
					10.6164	0.233333	10.6164	0.0666667	10.6164	0.4
					10.6164	0	10.6164	0	10.6164	0
					10.6301	0	10.6301	0	10.6301	0
					10.6301	0.233333	10.6301	0.0666667	10.6301	0.4
					10.6438	0.233333	10.6438	0.0666667	10.6438	0.4
					10.6438	0	10.6438	0	10.6438	0
					10.6574	0	10.6574	0	10.6574	0
					10.6574	0.233333	10.6574	0.0666667	10.6574	0.4
					10.6711	0.233333	10.6711	0.0666667	10.6711	0.4
					10.6711	0	10.6711	0	10.6711	0
					10.6848	0	10.6848	0	10.6848	0
					10.6848	0.233333	10.6848	0.0666667	10.6848	0.4
					10.6984	0.233333	10.6984	0.0666667	10.6984	0.4
					10.6984	0	10.6984	0	10.6984	0
					10.7121	0	10.7121	0	10.7121	0
					10.7121	0.233333	10.7121	0.0666667	10.7121	0.4
					10.7257	0.233333	10.7257	0.0666667	10.7257	0.4
					10.7257	0	10.7257	0	10.7257	0
					10.7394	0	10.7394	0	10.7394	0
					10.7394	0.233333	10.7394	0.0666667	10.7394	0.4
					10.7531	0.233333	10.7531	0.0666667	10.7531	0.4
					10.7531	0	10.7531	0	10.7531	0
					10.7667	0	10.7667	0	10.7667	0
					10.7667	0.233333	10.7667	0.0666667	10.7667	0.4
					10.7804	0.233333	10.7804	0.0666667	10.7804	0.4
					10.7804	0	10.7804	0	10.7804	0
					10.7941	0	10.7941	0	10.7941	0
					10.7941	0.233333	10.7941	0.0666667	10.7941	0.4
					10.8077	0.233333	10.8077	0.0666667	10.8077	0.4
					10.8077	0	10.8077	0	10.8077	0
					10.8214	0	10.8214	0	10.8214	0
					10.8214	0.233333	10.8214	0.0666667	10.8214	0.4
					10.835	0.233333	10.835	0.0666667	10.835	0.4
					10.835	0	10.835	0	10.835	0
					10.8487	0	10.8487	0	10.8487	0
					10.8487	0.233333	10.8487	0.0666667	10.8487	0.4
					10.8624	0.233333	10.8624	0.0666667	10.8624	0.4
					10.8624	0	10.8624	0	10.8624	0
					10.876	0	10.876	0	10.876	0
					10.876	0.233333	10.876	0.0666667	10.876	0.4
					10.8897	0.233333	10.8897	0.0666667	10.8897	0.4
					10.8897	0	10.8897	0	10.8897	0
					10.9034	0	10.9034	0	10.9034	0
					10.9034	0.233333	10.9034	0.0666667	10.9034	0.4
					10.917	0.233333	10.917	0.0666667	10.917	0.4
					10.917	0	10.917	0	10.917	0
					10.9307	0	10.9307	0	10.9307	0
					10.9307	0.233333	10.9307	0.0666667	10.9307	0.4
					10.9444	0.233333	10.9444	0.0666667	10.9444	0.4
					10.9444	0	10.9444	0	10.9444	0
					10.958	0	10.958	0	10.958	0
					10.958	0.233333	10.958	0.0666667	10.958	0.4
					10.9717	0.233333	10.9717	0.0666667	10.9717	0.4
					10.9717	0	10.9717	0	10.9717	0
					10.9853	0	10.9853	0	10.9853	0
					10.9853	0.233333	10.9853	0.0666667	10.9853	0.4
					10.999	0.233333	10.999	0.0666667	10.999	0.4
					10.999	0	10.999	0	10.999	0
					11.0127	0	11.0127	0	11.0127	0
					11.0127	0.233333	11.0127	0.0666667	11.0127	0.4
					11.0263	0.233333	11.0263	0.0666667	11.0263	0.4
					11.0263	0	11.0263	0	11.0263	0
					11.04	0	11.04	0	11.04	0
					11.04	0.0666667	11.04	0.0666667	11.04	0.0666667
					11.0537	0.0666667	11.0537	0.0666667	11.0537	0.0666667
					11.0537	0	11.0537	0	11.0537	0
					11.0673	0	11.0673	0	11.0673	0
					11.0673	0.0666667	11.0673	0.0666667	11.0673	0.0666667
					11.081	0.0666667	11.081	0.0666667	11.081	0.0666667
					11.081	0	11.081	0	11.081	0
					11.0947	0	11.0947	0	11.0947	0
					11.0947	0.0666667	11.0947	0.0666667	11.0947	0.0666667
					11.1083	0.0666667	11.1083	0.0666667	11.1083	0.0666667
					11.1083	0	11.1083	0	11.1083	0
					11.122	0	11.122	0	11.122	0
					11.122	0.0666667	11.122	0.0666667	11.122	0.0666667
					11.1356	0.0666667	11.1356	0.0666667	11.1356	0.0666667
					11.1356	0	11.1356	0	11.1356	0
					11.1493	0	11.1493	0	11.1493	0
					11.1493	0.0666667	11.1493	0.0666667	11.1493	0.0666667
					11.163	0.0666667	11.163	0.0666667	11.163	0.0666667
					11.163	0	11.163	0	11.163	0
					11.1766	0	11.1766	0	11.1766	0
					11.1766	0.0666667	11.1766	0.0666667	11.1766	0.0666667
					11.1903	0.0666667	11.1903	0.0666667	11.1903	0.0666667
					11.1903	0	11.1903	0	11.1903	0
					11.204	0	11.204	0	11.204	0
					11.204	0.0666667	11.204	0.0666667	11.204	0.0666667
					11.2176	0.0666667	11.2176	0.0666667	11.2176	0.0666667
					11.2176	0	11.2176	0	11.2176	0
					11.2313	0	11.2313	0	11.2313	0
					11.2313	0.0666667	11.2313	0.0666667	11.2313	0.0666667
					11.245	0.0666667	11.245	0.0666667	11.245	0.0666667
					11.245	0	11.245	0	11.245	0
					11.2586	0	11.2586	0	11.2586	0
					11.2586	0.0666667	11.2586	0.0666667	11.2586	0.0666667
					11.2723	0.0666667	11.2723	0.0666667	11.2723	0.0666667
					11.2723	0	11.2723	0	11.2723	0
					11.2859	0	11.2859	0	11.2859	0
					11.2859	0.0666667	11.2859	0.0666667	11.2859	0.0666667
					11.2996	0.0666667	11.2996	0.0666667	11.2996	0.0666667
					11.2996	0	11.2996	0	11.2996	0
					11.3133	0	11.3133	0	11.3133	0
					11.3133	0.0666667	11.3133	0.0666667	11.3133	0.0666667
					11.3269	0.0666667	11.3269	0.0666667	11.3269	0.0666667
					11.3269	0	11.3269	0	11.3269	0
					11.3406	0	11.3406	0	11.3406	0
					11.3406	0.0666667	11.3406	0.0666667	11.3406	0.0666667
					11.3543	0.0666667	11.3543	0.0666667	11.3543	0.0666667
					11.3543	0	11.3543	0	11.3543	0
					11.3679	0	11.3679	0	11.3679	0
					11.3679	0.0666667	11.3679	0.0666667	11.3679	0.0666667
					11.3816	0.0666667	11.3816	0.0666667	11.3816	0.0666667
					11.3816	0	11.3816	0	11.3816	0
					11.3952	0	11.3952	0	11.3952	0
					11.3952	0.0666667	11.3952	0.0666667	11.3952	0.0666667
					11.4089	0.0666667	11.4089	0.0666667	11.4089	0.0666667
					11.4089	0	11.4089	0	11.4089	0
					11.4226	0	11.4226	0	11.4226	0
					11.4226	0.0666667	11.4226	0.0666667	11.4226	0.0666667
					11.4362	0.0666667	11.4362	0.0666667	11.4362	0.0666667
					11.4362	0	11.4362	0	11.4362	0
					11.4499	0	11.4499	0	11.4499	0
					11.4499	0.0666667	11.4499	0.0666667	11.4499	0.0666667
					11.4636	0.0666667	11.4636	0.0666667	11.4636	0.0666667
					11.4636	0	11.4636	0	11.4636	0
					11.4772	0	11.4772	0	11.4772	0
					11.4772	0.0666667	11.4772	0.0666667	11.4772	0.0666667
					11.4909	0.0666667	11.4909	0.0666667	11.4909	0.0666667
					11.4909	0	11.4909	0	11.4909	0
					11.5046	0	11.5046	0	11.5046	0
					11.5046	0.0666667	11.5046	0.0666667	11.5046	0.0666667
					11.5182	0.0666667	11.5182	0.0666667	11.5182	0.0666667
					11.5182	0	11.5182	0	11.5182	0
					11.5319	0	11.5319	0	11.5319	0
					11.5319	0.0666667	11.5319	0.0666667	11.5319	0.0666667
					11.5455	0.0666667	11.5455	0.0666667	11.5455	0.0666667
					11.5455	0	11.5455	0	11.5455	0
					11.5592	0	11.5592	0	11.5592	0
					11.5592	0.0666667	11.5592	0.0666667	11.5592	0.0666667
					11.5729	0.0666667	11.5729	0.0666667	11.5729	0.0666667
					11.5729	0	11.5729	0	11.5729	0
					11.5865	0	11.5865	0	11.5865	0
					11.5865	0.0666667	11.5865	0.0666667	11.5865	0.0666667
					11.6002	0.0666667	11.6002	0.0666667	11.6002	0.0666667
					11.6002	0	11.6002	0	11.6002	0
					11.6139	0	11.6139	0	11.6139	0
					11.6139	0.0666667	11.6139	0.0666667	11.6139	0.0666667
					11.6275	0.0666667	11.6275	0.0666667	11.6275	0.0666667
					11.6275	0	11.6275	0	11.6275	0
					11.6412	0	11.6412	0	11.6412	0
					11.6412	0.0666667	11.6412	0.0666667	11.6412	0.0666667
					11.6549	0.0666667	11.6549	0.0666667	11.6549	0.0666667
					11.6549	0	11.6549	0	11.6549	0
					11.6685	0	11.6685	0	11.6685	0
					11.6685	0.0666667	11.6685	0.0666667	11.6685	0.0666667
					11.6822	0.0666667	11.6822	0.0666667	11.6822	0.0666667
					11.6822	0	11.6822	0	11.6822	0
					11.6958	0	11.6958	0	11.6958	0
					11.6958	0.0666667	11.6958	0.0666667	11.6958	0.0666667
					11.7095	0.0666667	11.7095	0.0666667	11.7095	0.0666667
					11.7095	0	11.7095	0	11.7095	0
					11.7232	0	11.7232	0	11.7232	0
					11.7232	0.0666667	11.7232	0.0666667	11.7232	0.0666667
					11.7368	0.0666667	11.7368	0.0666667	11.7368	0.0666667
					11.7368	0	11.7368	0	11.7368	0
					11.7505	0	11.7505	0	11.7505	0
					11.7505	0.0666667	11.7505	0.0666667	11.7505	0.0666667
					11.7642	0.0666667	11.7642	0.0666667	11.7642	0.0666667
					11.7642	0	11.7642	0	11.7642	0
					11.7778	0	11.7778	0	11.7778	0
					11.7778	0.0666667	11.7778	0.0666667	11.7778	0.0666667
					11.7915	0.0666667	11.7915	0.0666667	11.7915	0.0666667
					11.7915	0	11.7915	0	11.7915	0
					11.8051	0	11.8051	0	11.8051	0
					11.8051	0.0666667	11.8051	0.0666667	11.8051	0.0666667
					11.8188	0.0666667	11.8188	0.0666667	11.8188	0.0666667
					11.8188	0	11.8188	0	11.8188	0
					11.8325	0	11.8325	0	11.8325	0
					11.8325	0.0666667	11.8325	0.0666667	11.8325	0.0666667
					11.8461	0.0666667	11.8461	0.0666667	11.8461	0.0666667
					11.8461	0	11.8461	0	11.8461	0
					11.8598	0	11.8598	0	11.8598	0
					11.8598	0.0666667	11.8598	0.0666667	11.8598	0.0666667
					11.8735	0.0666667	11.8735	0.0666667	11.8735	0.0666667
					11.8735	0	11.8735	0	11.8735	0
					11.8871	0	11.8871	0	11.8871	0
					11.8871	0.0666667	11.8871	0.0666667	11.8871	0.0666667
					11.9008	0.0666667	11.9008	0.0666667	11.9008	0.0666667
					11.9008	0	11.9008	0	11.9008	0
					11.9145	0	11.9145	0	11.9145	0
					11.9145	0.0666667	11.9145	0.0666667	11.9145	0.0666667
					11.9281	0.0666667	11.9281	0.0666667	11.9281	0.0666667
					11.9281	0	11.9281	0	11.9281	0
					11.9418	0	11.9418	0	11.9418	0
					11.9418	0.0666667	11.9418	0.0666667	11.9418	0.0666667
					11.9554	0.0666667	11.9554	0.0666667	11.9554	0.0666667
					11.9554	0	11.9554	0	11.9554	0
					11.9691	0	11.9691	0	11.9691	0
					11.9691	0.0666667	11.9691	0.0666667	11.9691	0.0666667
					11.9828	0.0666667	11.9828	0.0666667	11.9828	0.0666667
					11.9828	0	11.9828	0	11.9828	0
					11.9964	0	11.9964	0	11.9964	0
					11.9964	0.0666667	11.9964	0.0666667	11.9964	0.0666667
					12.0101	0.0666667	12.0101	0.0666667	12.0101	0.0666667
					12.0101	0	12.0101	0	12.0101	0
					12.0238	0	12.0238	0	12.0238	0
					12.0238	0.0666667	12.0238	0.0666667	12.0238	0.0666667
					12.0374	0.0666667	12.0374	0.0666667	12.0374	0.0666667
					12.0374	0	12.0374	0	12.0374	0
					12.0511	0	12.0511	0	12.0511	0
					12.0511	0.0666667	12.0511	0.0666667	12.0511	0.0666667
					12.0648	0.0666667	12.0648	0.0666667	12.0648	0.0666667
					12.0648	0	12.0648	0	12.0648	0
					12.0784	0	12.0784	0	12.0784	0
					12.0784	0.0666667	12.0784	0.0666667	12.0784	0.0666667
					12.0921	0.0666667	12.0921	0.0666667	12.0921	0.0666667
					12.0921	0	12.0921	0	12.0921	0
					12.1057	0	12.1057	0	12.1057	0
					12.1057	0.0666667	12.1057	0.0666667	12.1057	0.0666667
					12.1194	0.0666667	12.1194	0.0666667	12.1194	0.0666667
					12.1194	0	12.1194	0	12.1194	0
					12.1331	0	12.1331	0	12.1331	0
					12.1331	0.0666667	12.1331	0.0666667	12.1331	0.0666667
					12.1467	0.0666667	12.1467	0.0666667	12.1467	0.0666667
					12.1467	0	12.1467	0	12.1467	0
					12.1604	0	12.1604	0	12.1604	0
					12.1604	0.0666667	12.1604	0.0666667	12.1604	0.0666667
					12.1741	0.0666667	12.1741	0.0666667	12.1741	0.0666667
					12.1741	0	12.1741	0	12.1741	0
					12.1877	0	12.1877	0	12.1877	0
					12.1877	0.0666667	12.1877	0.0666667	12.1877	0.0666667
					12.2014	0.0666667	12.2014	0.0666667	12.2014	0.0666667
					12.2014	0	12.2014	0	12.2014	0
					12.215	0	12.215	0	12.215	0
					12.215	0.0666667	12.215	0.0666667	12.215	0.0666667
					12.2287	0.0666667	12.2287	0.0666667	12.2287	0.0666667
					12.2287	0	12.2287	0	12.2287	0
					12.2424	0	12.2424	0	12.2424	0
					12.2424	0.0666667	12.2424	0.0666667	12.2424	0.0666667
					12.256	0.0666667	12.256	0.0666667	12.256	0.0666667
					12.256	0	12.256	0	12.256	0
					12.2697	0	12.2697	0	12.2697	0
					12.2697	0.0666667	12.2697	0.0666667	12.2697	0.0666667
					12.2834	0.0666667	12.2834	0.0666667	12.2834	0.0666667
					12.2834	0	12.2834	0	12.2834	0
					12.297	0	12.297	0	12.297	0
					12.297	0.0666667	12.297	0.0666667	12.297	0.0666667
					12.3107	0.0666667	12.3107	0.0666667	12.3107	0.0666667
					12.3107	0	12.3107	0	12.3107	0
					12.3244	0	12.3244	0	12.3244	0
					12.3244	0.0666667	12.3244	0.0666667	12.3244	0.0666667
					12.338	0.0666667	12.338	0.0666667	12.338	0.0666667
					12.338	0	12.338	0	12.338	0
					12.3517	0	12.3517	0	12.3517	0
					12.3517	0.0666667	12.3517	0.0666667	12.3517	0.0666667
					12.3653	0.0666667	12.3653	0.0666667	12.3653	0.0666667
					12.3653	0	12.3653	0	12.3653	0
					12.379	0	12.379	0	12.379	0
					12.379	0.0666667	12.379	0.0666667	12.379	0.0666667
					12.3927	0.0666667	12.3927	0.0666667	12.3927	0.0666667
					12.3927	0	12.3927	0	12.3927	0
					12.4063	0	12.4063	0	12.4063	0
					12.4063	0.0666667	12.4063	0.0666667	12.4063	0.0666667
					12.42	0.0666667	12.42	0.0666667	12.42	0.0666667
					12.42	0	12.42	0	12.42	0
					12.4337	0	12.4337	0	12.4337	0
					12.4337	0.0666667	12.4337	0.0666667	12.4337	0.0666667
					12.4473	0.0666667	12.4473	0.0666667	12.4473	0.0666667
					12.4473	0	12.4473	0	12.4473	0
					12.461	0	12.461	0	12.461	0
					12.461	0.0666667	12.461	0.0666667	12.461	0.0666667
					12.4747	0.0666667	12.4747	0.0666667	12.4747	0.0666667
					12.4747	0	12.4747	0	12.4747	0
					12.4883	0	12.4883	0	12.4883	0
					12.4883	0.0666667	12.4883	0.0666667	12.4883	0.0666667
					12.502	0.0666667	12.502	0.0666667	12.502	0.0666667
					12.502	0	12.502	0	12.502	0
					12.5156	0	12.5156	0	12.5156	0
					12.5156	0.0666667	12.5156	0.0666667	12.5156	0.0666667
					12.5293	0.0666667	12.5293	0.0666667	12.5293	0.0666667
					12.5293	0	12.5293	0	12.5293	0
					12.543	0	12.543	0	12.543	0
					12.543	0.0666667	12.543	0.0666667	12.543	0.0666667
					12.5566	0.0666667	12.5566	0.0666667	12.5566	0.0666667
					12.5566	0	12.5566	0	12.5566	0
					12.5703	0	12.5703	0	12.5703	0
					12.5703	0.0666667	12.5703	0.0666667	12.5703	0.0666667
					12.584	0.0666667	12.584	0.0666667	12.584	0.0666667
					12.584	0	12.584	0	12.584	0
					12.5976	0	12.5976	0	12.5976	0
					12.5976	0.0666667	12.5976	0.0666667	12.5976	0.0666667
					12.6113	0.0666667	12.6113	0.0666667	12.6113	0.0666667
					12.6113	0	12.6113	0	12.6113	0
					12.625	0	12.625	0	12.625	0
					12.625	0.0666667	12.625	0.0666667	12.625	0.0666667
					12.6386	0.0666667	12.6386	0.0666667	12.6386	0.0666667
					12.6386	0	12.6386	0	12.6386	0
					12.6523	0	12.6523	0	12.6523	0
					12.6523	0.0666667	12.6523	0.0666667	12.6523	0.0666667
					12.6659	0.0666667	12.6659	0.0666667	12.6659	0.0666667
					12.6659	0	12.6659	0	12.6659	0
					12.6796	0	12.6796	0	12.6796	0
					12.6796	0.0666667	12.6796	0.0666667	12.6796	0.0666667
					12.6933	0.0666667	12.6933	0.0666667	12.6933	0.0666667
					12.6933	0	12.6933	0	12.6933	0
					12.7069	0	12.7069	0	12.7069	0
					12.7069	0.0666667	12.7069	0.0666667	12.7069	0.0666667
					12.7206	0.0666667	12.7206	0.0666667	12.7206	0.0666667
					12.7206	0	12.7206	0	12.7206	0
					12.7343	0	12.7343	0	12.7343	0
					12.7343	0.0666667	12.7343	0.0666667	12.7343	0.0666667
					12.7479	0.0666667	12.7479	0.0666667	12.7479	0.0666667
					12.7479	0	12.7479	0	12.7479	0
					12.7616	0	12.7616	0	12.7616	0
					12.7616	0.0666667	12.7616	0.0666667	12.7616	0.0666667
					12.7752	0.0666667	12.7752	0.0666667	12.7752	0.0666667
					12.7752	0	12.7752	0	12.7752	0
					12.7889	0	12.7889	0	12.7889	0
					12.7889	0.0666667	12.7889	0.0666667	12.7889	0.0666667
					12.8026	0.0666667	12.8026	0.0666667	12.8026	0.0666667
					12.8026	0	12.8026	0	12.8026	0
					12.8162	0	12.8162	0	12.8162	0
					12.8162	0.0666667	12.8162	0.0666667	12.8162	0.0666667
					12.8299	0.0666667	12.8299	0.0666667	12.8299	0.0666667
					12.8299	0	12.8299	0	12.8299	0
					12.8436	0	12.8436	0	12.8436	0
					12.8436	0.0666667	12.8436	0.0666667	12.8436	0.0666667
					12.8572	0.0666667	12.8572	0.0666667	12.8572	0.0666667
					12.8572	0	12.8572	0	12.8572	0
					12.8709	0	12.8709	0	12.8709	0
					12.8709	0.0666667	12.8709	0.0666667	12.8709	0.0666667
					12.8846	0.0666667	12.8846	0.0666667	12.8846	0.0666667
					12.8846	0	12.8846	0	12.8846	0
					12.8982	0	12.8982	0	12.8982	0
					12.8982	0.0666667	12.8982	0.0666667	12.8982	0.0666667
					12.9119	0.0666667	12.9119	0.0666667	12.9119	0.0666667
					12.9119	0	12.9119	0	12.9119	0
					12.9255	0	12.9255	0	12.9255	0
					12.9255	0.0666667	12.9255	0.0666667	12.9255	0.0666667
					12.9392	0.0666667	12.9392	0.0666667	12.9392	0.0666667
					12.9392	0	12.9392	0	12.9392	0
					12.9529	0	12.9529	0	12.9529	0
					12.9529	0.0666667	12.9529	0.0666667	12.9529	0.0666667
					12.9665	0.0666667	12.9665	0.0666667	12.9665	0.0666667
					12.9665	0	12.9665	0	12.9665	0
					12.9802	0	12.9802	0	12.9802	0
					12.9802	0.0666667	12.9802	0.0666667	12.9802	0.0666667
					12.9939	0.0666667	12.9939	0.0666667	12.9939	0.0666667
					12.9939	0	12.9939	0	12.9939	0
					13.0075	0	13.0075	0	13.0075	0
					13.0075	0.0666667	13.0075	0.0666667	13.0075	0.0666667
					13.0212	0.0666667	13.0212	0.0666667	13.0212	0.0666667
					13.0212	0	13.0212	0	13.0212	0
					13.0349	0	13.0349	0	13.0349	0
					13.0349	0.0666667	13.0349	0.0666667	13.0349	0.0666667
					13.0485	0.0666667	13.0485	0.0666667	13.0485	0.0666667
					13.0485	0	13.0485	0	13.0485	0
					13.0622	0	13.0622	0	13.0622	0
					13.0622	0.0666667	13.0622	0.0666667	13.0622	0.0666667
					13.0758	0.0666667	13.0758	0.0666667	13.0758	0.0666667
					13.0758	0	13.0758	0	13.0758	0
					13.0895	0	13.0895	0	13.0895	0
					13.0895	0.0666667	13.0895	0.0666667	13.0895	0.0666667
					13.1032	0.0666667	13.1032	0.0666667	13.1032	0.0666667
					13.1032	0	13.1032	0	13.1032	0
					13.1168	0	13.1168	0	13.1168	0
					13.1168	0.0666667	13.1168	0.0666667	13.1168	0.0666667
					13.1305	0.0666667	13.1305	0.0666667	13.1305	0.0666667
					13.1305	0	13.1305	0	13.1305	0
					13.1442	0	13.1442	0	13.1442	0
					13.1442	0.0666667	13.1442	0.0666667	13.1442	0.0666667
					13.1578	0.0666667	13.1578	0.0666667	13.1578	0.0666667
					13.1578	0	13.1578	0	13.1578	0
					13.1715	0	13.1715	0	13.1715	0
					13.1715	0.0666667	13.1715	0.0666667	13.1715	0.0666667
					13.1851	0.0666667	13.1851	0.0666667	13.1851	0.0666667
					13.1851	0	13.1851	0	13.1851	0
					13.1988	0	13.1988	0	13.1988	0
					13.1988	0.0666667	13.1988	0.0666667	13.1988	0.0666667
					13.2125	0.0666667	13.2125	0.0666667	13.2125	0.0666667
					13.2125	0	13.2125	0	13.2125	0
					13.2261	0	13.2261	0	13.2261	0
					13.2261	0.0666667	13.2261	0.0666667	13.2261	0.0666667
					13.2398	0.0666667	13.2398	0.0666667	13.2398	0.0666667
					13.2398	0	13.2398	0	13.2398	0
					13.2535	0	13.2535	0	13.2535	0
					13.2535	0.0666667	13.2535	0.0666667	13.2535	0.0666667
					13.2671	0.0666667	13.2671	0.0666667	13.2671	0.0666667
					13.2671	0	13.2671	0	13.2671	0
					13.2808	0	13.2808	0	13.2808	0
					13.2808	0.0666667	13.2808	0.0666667	13.2808	0.0666667
					13.2945	0.0666667	13.2945	0.0666667	13.2945	0.0666667
					13.2945	0	13.2945	0	13.2945	0
					13.3081	0	13.3081	0	13.3081	0
					13.3081	0.0666667	13.3081	0.0666667	13.3081	0.0666667
					13.3218	0.0666667	13.3218	0.0666667	13.3218	0.0666667
					13.3218	0	13.3218	0	13.3218	0
					13.3354	0	13.3354	0	13.3354	0
					13.3354	0.0666667	13.3354	0.0666667	13.3354	0.0666667
					13.3491	0.0666667	13.3491	0.0666667	13.3491	0.0666667
					13.3491	0	13.3491	0	13.3491	0
					13.3628	0	13.3628	0	13.3628	0
					13.3628	0.0666667	13.3628	0.0666667	13.3628	0.0666667
					13.3764	0.0666667	13.3764	0.0666667	13.3764	0.0666667
					13.3764	0	13.3764	0	13.3764	0
					13.3901	0	13.3901	0	13.3901	0
					13.3901	0.0666667	13.3901	0.0666667	13.3901	0.0666667
					13.4038	0.0666667	13.4038	0.0666667	13.4038	0.0666667
					13.4038	0	13.4038	0	13.4038	0
					13.4174	0	13.4174	0	13.4174	0
					13.4174	0.0666667	13.4174	0.0666667	13.4174	0.0666667
					13.4311	0.0666667	13.4311	0.0666667	13.4311	0.0666667
					13.4311	0	13.4311	0	13.4311	0
					13.4448	0	13.4448	0	13.4448	0
					13.4448	0.0666667	13.4448	0.0666667	13.4448	0.0666667
					13.4584	0.0666667	13.4584	0.0666667	13.4584	0.0666667
					13.4584	0	13.4584	0	13.4584	0
					13.4721	0	13.4721	0	13.4721	0
					13.4721	0.0666667	13.4721	0.0666667	13.4721	0.0666667
					13.4857	0.0666667	13.4857	0.0666667	13.4857	0.0666667
					13.4857	0	13.4857	0	13.4857	0
					13.4994	0	13.4994	0	13.4994	0
					13.4994	0.0666667	13.4994	0.0666667	13.4994	0.0666667
					13.5131	0.0666667	13.5131	0.0666667	13.5131	0.0666667
					13.5131	0	13.5131	0	13.5131	0
					13.5267	0	13.5267	0	13.5267	0
					13.5267	0.0666667	13.5267	0.0666667	13.5267	0.0666667
					13.5404	0.0666667	13.5404	0.0666667	13.5404	0.0666667
					13.5404	0	13.5404	0	13.5404	0
					13.5541	0	13.5541	0	13.5541	0
					13.5541	0.0666667	13.5541	0.0666667	13.5541	0.0666667
					13.5677	0.0666667	13.5677	0.0666667	13.5677	0.0666667
					13.5677	0	13.5677	0	13.5677	0
					13.5814	0	13.5814	0	13.5814	0
					13.5814	0.0666667	13.5814	0.0666667	13.5814	0.0666667
					13.595	0.0666667	13.595	0.0666667	13.595	0.0666667
					13.595	0	13.595	0	13.595	0
					13.6087	0	13.6087	0	13.6087	0
					13.6087	0.0666667	13.6087	0.0666667	13.6087	0.0666667
					13.6224	0.0666667	13.6224	0.0666667	13.6224	0.0666667
					13.6224	0	13.6224	0	13.6224	0
					13.636	0	13.636	0	13.636	0
					13.636	0.0666667	13.636	0.0666667	13.636	0.0666667
					13.6497	0.0666667	13.6497	0.0666667	13.6497	0.0666667
					13.6497	0	13.6497	0	13.6497	0
[truncated: 1,228 more rows]

## Sheet: Desc_HID
1	0	1.98457	0
1.03087	0	2.01543	0
0.969131	0	2	5.01355
1.06174	0	2	9.48509
0.938262	0	2	33.8753
1	6.01504	2	37.2629
1.03087	6.01504	2	45.393
0.969131	6.01504	2	56.2331
1	12.0301	1.98457	58.2656
1	24.4361	2.01543	59.6206
1	36.8421	2	61.6531
1	49.2481	2	62.3306
1	55.2632	2	65.7182
1	80.0752	2	82.6558
1	100	2	100

## Sheet: Desc_HID1
0.8	0	1.8	0
1.2	0	2.2	0
0.8	0	1.8	0
1.2	0	2.2	0
0.8	0	1.8	5.01355
1.2	0	2.2	5.01355
0.8	0	1.8	9.48509
1.2	0	2.2	9.48509
0.8	0	1.8	33.8753
1.2	0	2.2	33.8753
0.8	6.01504	1.8	37.2629
1.2	6.01504	2.2	37.2629
0.8	6.01504	1.8	45.393
1.2	6.01504	2.2	45.393
0.8	6.01504	1.8	56.2331
1.2	6.01504	2.2	56.2331
0.8	12.0301	1.8	58.2656
1.2	12.0301	2.2	58.2656
0.8	24.4361	1.8	59.6206
1.2	24.4361	2.2	59.6206
0.8	36.8421	1.8	61.6531
1.2	36.8421	2.2	61.6531
0.8	49.2481	1.8	62.3306
1.2	49.2481	2.2	62.3306
0.8	55.2632	1.8	65.7182
1.2	55.2632	2.2	65.7182
0.8	80.0752	1.8	82.6558
1.2	80.0752	2.2	82.6558
0.8	100	1.8	100
1.2	100	2.2	100

## Sheet: Desc_HID2
0.333333	0.211502	0.133333	0.0629145
0.533333	0.271286	0.2	0.0867814
0.6	0.338473	0.266667	0.113274
0.666667	0.49201	0.333333	0.350975
0.733333	0.646755	0.4	0.394395
0.8	0.780292	0.466667	0.503053
0.866667	0.832846	0.533333	0.646183
0.933333	0.960684	0.6	0.67145
1	0.991705	0.666667	0.687877
		0.733333	0.711826
		0.8	0.719612
		0.866667	0.756941
		0.933333	0.898052
		1	0.96844

## Sheet: Desc_HID3
0	-27.9181	0	-4.80866
0	-1.39707	0	8.89848
0	-1.39707	5.01355	17.5433
0	-1.39707	9.48509	24.2952
0	-1.39707	33.8753	30.0957
6.01504	19.8892	37.2629	35.3624
6.01504	19.8892	45.393	40.3319
6.01504	19.8892	56.2331	45.1671
12.0301	30.1886	58.2656	50.0023
24.4361	35.457	59.6206	54.9719
36.8421	41.0403	61.6531	60.2385
49.2481	47.1896	62.3306	66.0391
55.2632	54.3475	65.7182	72.791
80.0752	63.5121	82.6558	81.4358
100	78.0435	100	95.1429

## Sheet: Histogram_HID
0	0			0	0	0	0	0	0			0	0	0	0
0	0.533333			0	0.533333	0	0.533333	0	0.266667			0	0.266667	0	0.266667
2.76	0.533333			0.0136634	0.533333	2.76	0.533333	1.576	0.266667			0.00788	0.266667	1.576	0.266667
2.76	0			0.0136634	0	2.76	0.6	1.576	0			0.00788	0	1.576	0.266667
2.76	0.0666667			0.0273267	0	5.52	0.6	1.576	0			0.01576	0	3.152	0.266667
5.52	0.0666667			0.0273267	0.533333	5.52	0.666667	3.152	0			0.01576	0.266667	3.152	0.266667
5.52	0			0.0409901	0.533333	8.28	0.666667	3.152	0			0.02364	0.266667	4.728	0.266667
5.52	0.0666667			0.0409901	0	8.28	0.733333	3.152	0			0.02364	0	4.728	0.4
8.28	0.0666667			0.0546535	0	11.04	0.733333	4.728	0			0.03152	0	6.304	0.4
8.28	0			0.0546535	0.533333	11.04	0.8	4.728	0			0.03152	0.266667	6.304	0.466667
8.28	0.0666667			0.0683168	0.533333	13.8	0.8	4.728	0.133333			0.0394	0.266667	7.88	0.466667
11.04	0.0666667			0.0683168	0	13.8	0.866667	6.304	0.133333			0.0394	0	7.88	0.8
11.04	0			0.0819802	0	16.56	0.866667	6.304	0			0.04728	0	9.456	0.8
11.04	0.0666667			0.0819802	0.533333	16.56	0.866667	6.304	0.0666667			0.04728	0.266667	9.456	0.866667
13.8	0.0666667			0.0956436	0.533333	19.32	0.866667	7.88	0.0666667			0.05516	0.266667	11.032	0.866667
13.8	0			0.0956436	0	19.32	0.933333	7.88	0			0.05516	0	11.032	0.933333
13.8	0.0666667			0.109307	0	22.08	0.933333	7.88	0.333333			0.06304	0	12.608	0.933333
16.56	0.0666667			0.109307	0.533333	22.08	0.933333	9.456	0.333333			0.06304	0.266667	12.608	0.933333
16.56	0			0.12297	0.533333	24.84	0.933333	9.456	0			0.07092	0.266667	14.184	0.933333
16.56	0			0.12297	0	24.84	1	9.456	0.0666667			0.07092	0	14.184	1
19.32	0			0.136634	0	27.6	1	11.032	0.0666667			0.0788	0	15.76	1
19.32	0			0.136634	0.533333	27.6	1	11.032	0			0.0788	0.266667	15.76	1
19.32	0.0666667			0.150297	0.533333			11.032	0.0666667			0.08668	0.266667
22.08	0.0666667			0.150297	0			12.608	0.0666667			0.08668	0
22.08	0			0.16396	0			12.608	0			0.09456	0
22.08	0			0.16396	0.533333			12.608	0			0.09456	0.266667
24.84	0			0.177624	0.533333			14.184	0			0.10244	0.266667
24.84	0			0.177624	0			14.184	0			0.10244	0
24.84	0.0666667			0.191287	0			14.184	0.0666667			0.11032	0
27.6	0.0666667			0.191287	0.533333			15.76	0.0666667			0.11032	0.266667
27.6	0			0.20495	0.533333			15.76	0			0.1182	0.266667
				0.20495	0							0.1182	0
				0.218614	0							0.12608	0
				0.218614	0.533333							0.12608	0.266667
				0.232277	0.533333							0.13396	0.266667
				0.232277	0							0.13396	0
				0.245941	0							0.14184	0
				0.245941	0.533333							0.14184	0.266667
				0.259604	0.533333							0.14972	0.266667
				0.259604	0							0.14972	0
				0.273267	0							0.1576	0
				0.273267	0.533333							0.1576	0.266667
				0.286931	0.533333							0.16548	0.266667
				0.286931	0							0.16548	0
				0.300594	0							0.17336	0
				0.300594	0.533333							0.17336	0.266667
				0.314257	0.533333							0.18124	0.266667
				0.314257	0							0.18124	0
				0.327921	0							0.18912	0
				0.327921	0.533333							0.18912	0.266667
				0.341584	0.533333							0.197	0.266667
				0.341584	0							0.197	0
				0.355248	0							0.20488	0
				0.355248	0.533333							0.20488	0.266667
				0.368911	0.533333							0.21276	0.266667
				0.368911	0							0.21276	0
				0.382574	0							0.22064	0
				0.382574	0.533333							0.22064	0.266667
				0.396238	0.533333							0.22852	0.266667
				0.396238	0							0.22852	0
				0.409901	0							0.2364	0
				0.409901	0.533333							0.2364	0.266667
				0.423564	0.533333							0.24428	0.266667
				0.423564	0							0.24428	0
				0.437228	0							0.25216	0
				0.437228	0.533333							0.25216	0.266667
				0.450891	0.533333							0.26004	0.266667
				0.450891	0							0.26004	0
				0.464554	0							0.26792	0
				0.464554	0.533333							0.26792	0.266667
				0.478218	0.533333							0.2758	0.266667
				0.478218	0							0.2758	0
				0.491881	0							0.28368	0
				0.491881	0.533333							0.28368	0.266667
				0.505545	0.533333							0.29156	0.266667
				0.505545	0							0.29156	0
				0.519208	0							0.29944	0
				0.519208	0.533333							0.29944	0.266667
				0.532871	0.533333							0.30732	0.266667
				0.532871	0							0.30732	0
				0.546535	0							0.3152	0
				0.546535	0.533333							0.3152	0.266667
				0.560198	0.533333							0.32308	0.266667
				0.560198	0							0.32308	0
				0.573861	0							0.33096	0
				0.573861	0.533333							0.33096	0.266667
				0.587525	0.533333							0.33884	0.266667
				0.587525	0							0.33884	0
				0.601188	0							0.34672	0
				0.601188	0.533333							0.34672	0.266667
				0.614851	0.533333							0.3546	0.266667
				0.614851	0							0.3546	0
				0.628515	0							0.36248	0
				0.628515	0.533333							0.36248	0.266667
				0.642178	0.533333							0.37036	0.266667
				0.642178	0							0.37036	0
				0.655842	0							0.37824	0
				0.655842	0.533333							0.37824	0.266667
				0.669505	0.533333							0.38612	0.266667
				0.669505	0							0.38612	0
				0.683168	0							0.394	0
				0.683168	0.533333							0.394	0.266667
				0.696832	0.533333							0.40188	0.266667
				0.696832	0							0.40188	0
				0.710495	0							0.40976	0
				0.710495	0.533333							0.40976	0.266667
				0.724158	0.533333							0.41764	0.266667
				0.724158	0							0.41764	0
				0.737822	0							0.42552	0
				0.737822	0.533333							0.42552	0.266667
				0.751485	0.533333							0.4334	0.266667
				0.751485	0							0.4334	0
				0.765149	0							0.44128	0
				0.765149	0.533333							0.44128	0.266667
				0.778812	0.533333							0.44916	0.266667
				0.778812	0							0.44916	0
				0.792475	0							0.45704	0
				0.792475	0.533333							0.45704	0.266667
				0.806139	0.533333							0.46492	0.266667
				0.806139	0							0.46492	0
				0.819802	0							0.4728	0
				0.819802	0.533333							0.4728	0.266667
				0.833465	0.533333							0.48068	0.266667
				0.833465	0							0.48068	0
				0.847129	0							0.48856	0
				0.847129	0.533333							0.48856	0.266667
				0.860792	0.533333							0.49644	0.266667
				0.860792	0							0.49644	0
				0.874455	0							0.50432	0
				0.874455	0.533333							0.50432	0.266667
				0.888119	0.533333							0.5122	0.266667
				0.888119	0							0.5122	0
				0.901782	0							0.52008	0
				0.901782	0.533333							0.52008	0.266667
				0.915446	0.533333							0.52796	0.266667
				0.915446	0							0.52796	0
				0.929109	0							0.53584	0
				0.929109	0.533333							0.53584	0.266667
				0.942772	0.533333							0.54372	0.266667
				0.942772	0							0.54372	0
				0.956436	0							0.5516	0
				0.956436	0.533333							0.5516	0.266667
				0.970099	0.533333							0.55948	0.266667
				0.970099	0							0.55948	0
				0.983762	0							0.56736	0
				0.983762	0.533333							0.56736	0.266667
				0.997426	0.533333							0.57524	0.266667
				0.997426	0							0.57524	0
				1.01109	0							0.58312	0
				1.01109	0.533333							0.58312	0.266667
				1.02475	0.533333							0.591	0.266667
				1.02475	0							0.591	0
				1.03842	0							0.59888	0
				1.03842	0.533333							0.59888	0.266667
				1.05208	0.533333							0.60676	0.266667
				1.05208	0							0.60676	0
				1.06574	0							0.61464	0
				1.06574	0.533333							0.61464	0.266667
				1.07941	0.533333							0.62252	0.266667
				1.07941	0							0.62252	0
				1.09307	0							0.6304	0
				1.09307	0.533333							0.6304	0.266667
				1.10673	0.533333							0.63828	0.266667
				1.10673	0							0.63828	0
				1.1204	0							0.64616	0
				1.1204	0.533333							0.64616	0.266667
				1.13406	0.533333							0.65404	0.266667
				1.13406	0							0.65404	0
				1.14772	0							0.66192	0
				1.14772	0.533333							0.66192	0.266667
				1.16139	0.533333							0.6698	0.266667
				1.16139	0							0.6698	0
				1.17505	0							0.67768	0
				1.17505	0.533333							0.67768	0.266667
				1.18871	0.533333							0.68556	0.266667
				1.18871	0							0.68556	0
				1.20238	0							0.69344	0
				1.20238	0.533333							0.69344	0.266667
				1.21604	0.533333							0.70132	0.266667
				1.21604	0							0.70132	0
				1.2297	0							0.7092	0
				1.2297	0.533333							0.7092	0.266667
				1.24337	0.533333							0.71708	0.266667
				1.24337	0							0.71708	0
				1.25703	0							0.72496	0
				1.25703	0.533333							0.72496	0.266667
				1.27069	0.533333							0.73284	0.266667
				1.27069	0							0.73284	0
				1.28436	0							0.74072	0
				1.28436	0.533333							0.74072	0.266667
				1.29802	0.533333							0.7486	0.266667
				1.29802	0							0.7486	0
				1.31168	0							0.75648	0
				1.31168	0.533333							0.75648	0.266667
				1.32535	0.533333							0.76436	0.266667
				1.32535	0							0.76436	0
				1.33901	0							0.77224	0
				1.33901	0.533333							0.77224	0.266667
				1.35267	0.533333							0.78012	0.266667
				1.35267	0							0.78012	0
				1.36634	0							0.788	0
				1.36634	0.533333							0.788	0.266667
				1.38	0.533333							0.79588	0.266667
				1.38	0							0.79588	0
				1.39366	0							0.80376	0
				1.39366	0.533333							0.80376	0.266667
				1.40733	0.533333							0.81164	0.266667
				1.40733	0							0.81164	0
				1.42099	0							0.81952	0
				1.42099	0.533333							0.81952	0.266667
				1.43465	0.533333							0.8274	0.266667
				1.43465	0							0.8274	0
				1.44832	0							0.83528	0
				1.44832	0.533333							0.83528	0.266667
				1.46198	0.533333							0.84316	0.266667
				1.46198	0							0.84316	0
				1.47564	0							0.85104	0
				1.47564	0.533333							0.85104	0.266667
				1.48931	0.533333							0.85892	0.266667
				1.48931	0							0.85892	0
				1.50297	0							0.8668	0
				1.50297	0.533333							0.8668	0.266667
				1.51663	0.533333							0.87468	0.266667
				1.51663	0							0.87468	0
				1.5303	0							0.88256	0
				1.5303	0.533333							0.88256	0.266667
				1.54396	0.533333							0.89044	0.266667
				1.54396	0							0.89044	0
				1.55762	0							0.89832	0
				1.55762	0.533333							0.89832	0.266667
				1.57129	0.533333							0.9062	0.266667
				1.57129	0							0.9062	0
				1.58495	0							0.91408	0
				1.58495	0.533333							0.91408	0.266667
				1.59861	0.533333							0.92196	0.266667
				1.59861	0							0.92196	0
				1.61228	0							0.92984	0
				1.61228	0.533333							0.92984	0.266667
				1.62594	0.533333							0.93772	0.266667
				1.62594	0							0.93772	0
				1.6396	0							0.9456	0
				1.6396	0.533333							0.9456	0.266667
				1.65327	0.533333							0.95348	0.266667
				1.65327	0							0.95348	0
				1.66693	0							0.96136	0
				1.66693	0.533333							0.96136	0.266667
				1.68059	0.533333							0.96924	0.266667
				1.68059	0							0.96924	0
				1.69426	0							0.97712	0
				1.69426	0.533333							0.97712	0.266667
				1.70792	0.533333							0.985	0.266667
				1.70792	0							0.985	0
				1.72158	0							0.99288	0
				1.72158	0.533333							0.99288	0.266667
				1.73525	0.533333							1.00076	0.266667
				1.73525	0							1.00076	0
				1.74891	0							1.00864	0
				1.74891	0.533333							1.00864	0.266667
				1.76257	0.533333							1.01652	0.266667
				1.76257	0							1.01652	0
				1.77624	0							1.0244	0
				1.77624	0.533333							1.0244	0.266667
				1.7899	0.533333							1.03228	0.266667
				1.7899	0							1.03228	0
				1.80356	0							1.04016	0
				1.80356	0.533333							1.04016	0.266667
				1.81723	0.533333							1.04804	0.266667
				1.81723	0							1.04804	0
				1.83089	0							1.05592	0
				1.83089	0.533333							1.05592	0.266667
				1.84455	0.533333							1.0638	0.266667
				1.84455	0							1.0638	0
				1.85822	0							1.07168	0
				1.85822	0.533333							1.07168	0.266667
				1.87188	0.533333							1.07956	0.266667
				1.87188	0							1.07956	0
				1.88554	0							1.08744	0
				1.88554	0.533333							1.08744	0.266667
				1.89921	0.533333							1.09532	0.266667
				1.89921	0							1.09532	0
				1.91287	0							1.1032	0
				1.91287	0.533333							1.1032	0.266667
				1.92653	0.533333							1.11108	0.266667
				1.92653	0							1.11108	0
				1.9402	0							1.11896	0
				1.9402	0.533333							1.11896	0.266667
				1.95386	0.533333							1.12684	0.266667
				1.95386	0							1.12684	0
				1.96752	0							1.13472	0
				1.96752	0.533333							1.13472	0.266667
				1.98119	0.533333							1.1426	0.266667
				1.98119	0							1.1426	0
				1.99485	0							1.15048	0
				1.99485	0.533333							1.15048	0.266667
				2.00851	0.533333							1.15836	0.266667
				2.00851	0							1.15836	0
				2.02218	0							1.16624	0
				2.02218	0.533333							1.16624	0.266667
				2.03584	0.533333							1.17412	0.266667
				2.03584	0							1.17412	0
				2.0495	0							1.182	0
				2.0495	0.533333							1.182	0.266667
				2.06317	0.533333							1.18988	0.266667
				2.06317	0							1.18988	0
				2.07683	0							1.19776	0
				2.07683	0.533333							1.19776	0.266667
				2.0905	0.533333							1.20564	0.266667
				2.0905	0							1.20564	0
				2.10416	0							1.21352	0
				2.10416	0.533333							1.21352	0.266667
				2.11782	0.533333							1.2214	0.266667
				2.11782	0							1.2214	0
				2.13149	0							1.22928	0
				2.13149	0.533333							1.22928	0.266667
				2.14515	0.533333							1.23716	0.266667
				2.14515	0							1.23716	0
				2.15881	0							1.24504	0
				2.15881	0.533333							1.24504	0.266667
				2.17248	0.533333							1.25292	0.266667
				2.17248	0							1.25292	0
				2.18614	0							1.2608	0
				2.18614	0.533333							1.2608	0.266667
				2.1998	0.533333							1.26868	0.266667
				2.1998	0							1.26868	0
				2.21347	0							1.27656	0
				2.21347	0.533333							1.27656	0.266667
				2.22713	0.533333							1.28444	0.266667
				2.22713	0							1.28444	0
				2.24079	0							1.29232	0
				2.24079	0.533333							1.29232	0.266667
				2.25446	0.533333							1.3002	0.266667
				2.25446	0							1.3002	0
				2.26812	0							1.30808	0
				2.26812	0.533333							1.30808	0.266667
				2.28178	0.533333							1.31596	0.266667
				2.28178	0							1.31596	0
				2.29545	0							1.32384	0
				2.29545	0.533333							1.32384	0.266667
				2.30911	0.533333							1.33172	0.266667
				2.30911	0							1.33172	0
				2.32277	0							1.3396	0
				2.32277	0.533333							1.3396	0.266667
				2.33644	0.533333							1.34748	0.266667
				2.33644	0							1.34748	0
				2.3501	0							1.35536	0
				2.3501	0.533333							1.35536	0.266667
				2.36376	0.533333							1.36324	0.266667
				2.36376	0							1.36324	0
				2.37743	0							1.37112	0
				2.37743	0.533333							1.37112	0.266667
				2.39109	0.533333							1.379	0.266667
				2.39109	0							1.379	0
				2.40475	0							1.38688	0
				2.40475	0.533333							1.38688	0.266667
				2.41842	0.533333							1.39476	0.266667
				2.41842	0							1.39476	0
				2.43208	0							1.40264	0
				2.43208	0.533333							1.40264	0.266667
				2.44574	0.533333							1.41052	0.266667
				2.44574	0							1.41052	0
				2.45941	0							1.4184	0
				2.45941	0.533333							1.4184	0.266667
				2.47307	0.533333							1.42628	0.266667
				2.47307	0							1.42628	0
				2.48673	0							1.43416	0
				2.48673	0.533333							1.43416	0.266667
				2.5004	0.533333							1.44204	0.266667
				2.5004	0							1.44204	0
				2.51406	0							1.44992	0
				2.51406	0.533333							1.44992	0.266667
				2.52772	0.533333							1.4578	0.266667
				2.52772	0							1.4578	0
				2.54139	0							1.46568	0
				2.54139	0.533333							1.46568	0.266667
				2.55505	0.533333							1.47356	0.266667
				2.55505	0							1.47356	0
				2.56871	0							1.48144	0
				2.56871	0.533333							1.48144	0.266667
				2.58238	0.533333							1.48932	0.266667
				2.58238	0							1.48932	0
				2.59604	0							1.4972	0
				2.59604	0.533333							1.4972	0.266667
				2.6097	0.533333							1.50508	0.266667
				2.6097	0							1.50508	0
				2.62337	0							1.51296	0
				2.62337	0.533333							1.51296	0.266667
				2.63703	0.533333							1.52084	0.266667
				2.63703	0							1.52084	0
				2.65069	0							1.52872	0
				2.65069	0.533333							1.52872	0.266667
				2.66436	0.533333							1.5366	0.266667
				2.66436	0							1.5366	0
				2.67802	0							1.54448	0
				2.67802	0.533333							1.54448	0.266667
				2.69168	0.533333							1.55236	0.266667
				2.69168	0							1.55236	0
				2.70535	0							1.56024	0
				2.70535	0.533333							1.56024	0.266667
				2.71901	0.533333							1.56812	0.266667
				2.71901	0							1.56812	0
				2.73267	0							4.728	0
				2.73267	0.533333							4.728	0.133333
				2.74634	0.533333							4.7358	0.133333
				2.74634	0							4.7358	0
				2.76	0							4.7436	0
				2.76	0.0666667							4.7436	0.133333
				2.77366	0.0666667							4.75141	0.133333
				2.77366	0							4.75141	0
				2.78733	0							4.75921	0
				2.78733	0.0666667							4.75921	0.133333
				2.80099	0.0666667							4.76701	0.133333
				2.80099	0							4.76701	0
				2.81465	0							4.77481	0
				2.81465	0.0666667							4.77481	0.133333
				2.82832	0.0666667							4.78261	0.133333
				2.82832	0							4.78261	0
				2.84198	0							4.79042	0
				2.84198	0.0666667							4.79042	0.133333
				2.85564	0.0666667							4.79822	0.133333
				2.85564	0							4.79822	0
				2.86931	0							4.80602	0
				2.86931	0.0666667							4.80602	0.133333
				2.88297	0.0666667							4.81382	0.133333
				2.88297	0							4.81382	0
				2.89663	0							4.82162	0
				2.89663	0.0666667							4.82162	0.133333
				2.9103	0.0666667							4.82943	0.133333
				2.9103	0							4.82943	0
				2.92396	0							4.83723	0
				2.92396	0.0666667							4.83723	0.133333
				2.93762	0.0666667							4.84503	0.133333
				2.93762	0							4.84503	0
				2.95129	0							4.85283	0
				2.95129	0.0666667							4.85283	0.133333
				2.96495	0.0666667							4.86063	0.133333
				2.96495	0							4.86063	0
				2.97861	0							4.86844	0
				2.97861	0.0666667							4.86844	0.133333
				2.99228	0.0666667							4.87624	0.133333
				2.99228	0							4.87624	0
				3.00594	0							4.88404	0
				3.00594	0.0666667							4.88404	0.133333
				3.0196	0.0666667							4.89184	0.133333
				3.0196	0							4.89184	0
				3.03327	0							4.89964	0
				3.03327	0.0666667							4.89964	0.133333
				3.04693	0.0666667							4.90745	0.133333
				3.04693	0							4.90745	0
				3.06059	0							4.91525	0
				3.06059	0.0666667							4.91525	0.133333
				3.07426	0.0666667							4.92305	0.133333
				3.07426	0							4.92305	0
				3.08792	0							4.93085	0
				3.08792	0.0666667							4.93085	0.133333
				3.10158	0.0666667							4.93865	0.133333
				3.10158	0							4.93865	0
				3.11525	0							4.94646	0
				3.11525	0.0666667							4.94646	0.133333
				3.12891	0.0666667							4.95426	0.133333
				3.12891	0							4.95426	0
				3.14257	0							4.96206	0
				3.14257	0.0666667							4.96206	0.133333
				3.15624	0.0666667							4.96986	0.133333
				3.15624	0							4.96986	0
				3.1699	0							4.97766	0
				3.1699	0.0666667							4.97766	0.133333
				3.18356	0.0666667							4.98547	0.133333
				3.18356	0							4.98547	0
				3.19723	0							4.99327	0
				3.19723	0.0666667							4.99327	0.133333
				3.21089	0.0666667							5.00107	0.133333
				3.21089	0							5.00107	0
				3.22455	0							5.00887	0
				3.22455	0.0666667							5.00887	0.133333
				3.23822	0.0666667							5.01667	0.133333
				3.23822	0							5.01667	0
				3.25188	0							5.02448	0
				3.25188	0.0666667							5.02448	0.133333
				3.26554	0.0666667							5.03228	0.133333
				3.26554	0							5.03228	0
				3.27921	0							5.04008	0
				3.27921	0.0666667							5.04008	0.133333
				3.29287	0.0666667							5.04788	0.133333
				3.29287	0							5.04788	0
				3.30653	0							5.05568	0
				3.30653	0.0666667							5.05568	0.133333
				3.3202	0.0666667							5.06349	0.133333
				3.3202	0							5.06349	0
				3.33386	0							5.07129	0
				3.33386	0.0666667							5.07129	0.133333
				3.34752	0.0666667							5.07909	0.133333
				3.34752	0							5.07909	0
				3.36119	0							5.08689	0
				3.36119	0.0666667							5.08689	0.133333
				3.37485	0.0666667							5.09469	0.133333
				3.37485	0							5.09469	0
				3.38851	0							5.1025	0
				3.38851	0.0666667							5.1025	0.133333
				3.40218	0.0666667							5.1103	0.133333
				3.40218	0							5.1103	0
				3.41584	0							5.1181	0
				3.41584	0.0666667							5.1181	0.133333
				3.4295	0.0666667							5.1259	0.133333
				3.4295	0							5.1259	0
				3.44317	0							5.1337	0
				3.44317	0.0666667							5.1337	0.133333
				3.45683	0.0666667							5.1415	0.133333
				3.45683	0							5.1415	0
				3.4705	0							5.14931	0
				3.4705	0.0666667							5.14931	0.133333
				3.48416	0.0666667							5.15711	0.133333
				3.48416	0							5.15711	0
				3.49782	0							5.16491	0
				3.49782	0.0666667							5.16491	0.133333
				3.51149	0.0666667							5.17271	0.133333
				3.51149	0							5.17271	0
				3.52515	0							5.18051	0
				3.52515	0.0666667							5.18051	0.133333
				3.53881	0.0666667							5.18832	0.133333
				3.53881	0							5.18832	0
				3.55248	0							5.19612	0
				3.55248	0.0666667							5.19612	0.133333
				3.56614	0.0666667							5.20392	0.133333
				3.56614	0							5.20392	0
				3.5798	0							5.21172	0
				3.5798	0.0666667							5.21172	0.133333
				3.59347	0.0666667							5.21952	0.133333
				3.59347	0							5.21952	0
				3.60713	0							5.22733	0
				3.60713	0.0666667							5.22733	0.133333
				3.62079	0.0666667							5.23513	0.133333
				3.62079	0							5.23513	0
				3.63446	0							5.24293	0
				3.63446	0.0666667							5.24293	0.133333
				3.64812	0.0666667							5.25073	0.133333
				3.64812	0							5.25073	0
				3.66178	0							5.25853	0
				3.66178	0.0666667							5.25853	0.133333
				3.67545	0.0666667							5.26634	0.133333
				3.67545	0							5.26634	0
				3.68911	0							5.27414	0
				3.68911	0.0666667							5.27414	0.133333
				3.70277	0.0666667							5.28194	0.133333
				3.70277	0							5.28194	0
				3.71644	0							5.28974	0
				3.71644	0.0666667							5.28974	0.133333
				3.7301	0.0666667							5.29754	0.133333
				3.7301	0							5.29754	0
				3.74376	0							5.30535	0
				3.74376	0.0666667							5.30535	0.133333
				3.75743	0.0666667							5.31315	0.133333
				3.75743	0							5.31315	0
				3.77109	0							5.32095	0
				3.77109	0.0666667							5.32095	0.133333
				3.78475	0.0666667							5.32875	0.133333
				3.78475	0							5.32875	0
				3.79842	0							5.33655	0
				3.79842	0.0666667							5.33655	0.133333
				3.81208	0.0666667							5.34436	0.133333
				3.81208	0							5.34436	0
				3.82574	0							5.35216	0
				3.82574	0.0666667							5.35216	0.133333
				3.83941	0.0666667							5.35996	0.133333
				3.83941	0							5.35996	0
				3.85307	0							5.36776	0
				3.85307	0.0666667							5.36776	0.133333
				3.86673	0.0666667							5.37556	0.133333
				3.86673	0							5.37556	0
				3.8804	0							5.38337	0
				3.8804	0.0666667							5.38337	0.133333
				3.89406	0.0666667							5.39117	0.133333
				3.89406	0							5.39117	0
				3.90772	0							5.39897	0
				3.90772	0.0666667							5.39897	0.133333
				3.92139	0.0666667							5.40677	0.133333
				3.92139	0							5.40677	0
				3.93505	0							5.41457	0
				3.93505	0.0666667							5.41457	0.133333
				3.94871	0.0666667							5.42238	0.133333
				3.94871	0							5.42238	0
				3.96238	0							5.43018	0
				3.96238	0.0666667							5.43018	0.133333
				3.97604	0.0666667							5.43798	0.133333
				3.97604	0							5.43798	0
				3.9897	0							5.44578	0
				3.9897	0.0666667							5.44578	0.133333
				4.00337	0.0666667							5.45358	0.133333
				4.00337	0							5.45358	0
				4.01703	0							5.46139	0
				4.01703	0.0666667							5.46139	0.133333
				4.03069	0.0666667							5.46919	0.133333
				4.03069	0							5.46919	0
				4.04436	0							5.47699	0
				4.04436	0.0666667							5.47699	0.133333
				4.05802	0.0666667							5.48479	0.133333
				4.05802	0							5.48479	0
				4.07168	0							5.49259	0
				4.07168	0.0666667							5.49259	0.133333
				4.08535	0.0666667							5.5004	0.133333
				4.08535	0							5.5004	0
				4.09901	0							5.5082	0
				4.09901	0.0666667							5.5082	0.133333
				4.11267	0.0666667							5.516	0.133333
				4.11267	0							5.516	0
				4.12634	0							5.5238	0
				4.12634	0.0666667							5.5238	0.133333
				4.14	0.0666667							5.5316	0.133333
				4.14	0							5.5316	0
				4.15366	0							5.53941	0
				4.15366	0.0666667							5.53941	0.133333
				4.16733	0.0666667							5.54721	0.133333
				4.16733	0							5.54721	0
				4.18099	0							5.55501	0
				4.18099	0.0666667							5.55501	0.133333
				4.19465	0.0666667							5.56281	0.133333
				4.19465	0							5.56281	0
				4.20832	0							5.57061	0
				4.20832	0.0666667							5.57061	0.133333
				4.22198	0.0666667							5.57842	0.133333
				4.22198	0							5.57842	0
				4.23564	0							5.58622	0
				4.23564	0.0666667							5.58622	0.133333
				4.24931	0.0666667							5.59402	0.133333
				4.24931	0							5.59402	0
				4.26297	0							5.60182	0
				4.26297	0.0666667							5.60182	0.133333
				4.27663	0.0666667							5.60962	0.133333
				4.27663	0							5.60962	0
				4.2903	0							5.61743	0
				4.2903	0.0666667							5.61743	0.133333
				4.30396	0.0666667							5.62523	0.133333
				4.30396	0							5.62523	0
				4.31762	0							5.63303	0
				4.31762	0.0666667							5.63303	0.133333
				4.33129	0.0666667							5.64083	0.133333
				4.33129	0							5.64083	0
				4.34495	0							5.64863	0
				4.34495	0.0666667							5.64863	0.133333
				4.35861	0.0666667							5.65644	0.133333
				4.35861	0							5.65644	0
				4.37228	0							5.66424	0
				4.37228	0.0666667							5.66424	0.133333
				4.38594	0.0666667							5.67204	0.133333
				4.38594	0							5.67204	0
				4.3996	0							5.67984	0
				4.3996	0.0666667							5.67984	0.133333
				4.41327	0.0666667							5.68764	0.133333
				4.41327	0							5.68764	0
				4.42693	0							5.69545	0
				4.42693	0.0666667							5.69545	0.133333
				4.44059	0.0666667							5.70325	0.133333
				4.44059	0							5.70325	0
				4.45426	0							5.71105	0
				4.45426	0.0666667							5.71105	0.133333
				4.46792	0.0666667							5.71885	0.133333
				4.46792	0							5.71885	0
				4.48158	0							5.72665	0
				4.48158	0.0666667							5.72665	0.133333
				4.49525	0.0666667							5.73446	0.133333
				4.49525	0							5.73446	0
				4.50891	0							5.74226	0
				4.50891	0.0666667							5.74226	0.133333
				4.52257	0.0666667							5.75006	0.133333
				4.52257	0							5.75006	0
				4.53624	0							5.75786	0
				4.53624	0.0666667							5.75786	0.133333
				4.5499	0.0666667							5.76566	0.133333
				4.5499	0							5.76566	0
				4.56356	0							5.77347	0
				4.56356	0.0666667							5.77347	0.133333
				4.57723	0.0666667							5.78127	0.133333
				4.57723	0							5.78127	0
				4.59089	0							5.78907	0
				4.59089	0.0666667							5.78907	0.133333
				4.60455	0.0666667							5.79687	0.133333
				4.60455	0							5.79687	0
				4.61822	0							5.80467	0
				4.61822	0.0666667							5.80467	0.133333
				4.63188	0.0666667							5.81248	0.133333
				4.63188	0							5.81248	0
				4.64554	0							5.82028	0
				4.64554	0.0666667							5.82028	0.133333
				4.65921	0.0666667							5.82808	0.133333
				4.65921	0							5.82808	0
				4.67287	0							5.83588	0
				4.67287	0.0666667							5.83588	0.133333
				4.68653	0.0666667							5.84368	0.133333
				4.68653	0							5.84368	0
				4.7002	0							5.85149	0
				4.7002	0.0666667							5.85149	0.133333
				4.71386	0.0666667							5.85929	0.133333
				4.71386	0							5.85929	0
				4.72752	0							5.86709	0
				4.72752	0.0666667							5.86709	0.133333
				4.74119	0.0666667							5.87489	0.133333
				4.74119	0							5.87489	0
				4.75485	0							5.88269	0
				4.75485	0.0666667							5.88269	0.133333
				4.76851	0.0666667							5.8905	0.133333
				4.76851	0							5.8905	0
				4.78218	0							5.8983	0
				4.78218	0.0666667							5.8983	0.133333
				4.79584	0.0666667							5.9061	0.133333
				4.79584	0							5.9061	0
				4.8095	0							5.9139	0
				4.8095	0.0666667							5.9139	0.133333
				4.82317	0.0666667							5.9217	0.133333
				4.82317	0							5.9217	0
				4.83683	0							5.9295	0
				4.83683	0.0666667							5.9295	0.133333
				4.8505	0.0666667							5.93731	0.133333
				4.8505	0							5.93731	0
				4.86416	0							5.94511	0
				4.86416	0.0666667							5.94511	0.133333
				4.87782	0.0666667							5.95291	0.133333
				4.87782	0							5.95291	0
				4.89149	0							5.96071	0
				4.89149	0.0666667							5.96071	0.133333
				4.90515	0.0666667							5.96851	0.133333
				4.90515	0							5.96851	0
				4.91881	0							5.97632	0
				4.91881	0.0666667							5.97632	0.133333
				4.93248	0.0666667							5.98412	0.133333
				4.93248	0							5.98412	0
				4.94614	0							5.99192	0
				4.94614	0.0666667							5.99192	0.133333
				4.9598	0.0666667							5.99972	0.133333
				4.9598	0							5.99972	0
				4.97347	0							6.00752	0
				4.97347	0.0666667							6.00752	0.133333
				4.98713	0.0666667							6.01533	0.133333
				4.98713	0							6.01533	0
				5.00079	0							6.02313	0
				5.00079	0.0666667							6.02313	0.133333
				5.01446	0.0666667							6.03093	0.133333
				5.01446	0							6.03093	0
				5.02812	0							6.03873	0
				5.02812	0.0666667							6.03873	0.133333
				5.04178	0.0666667							6.04653	0.133333
				5.04178	0							6.04653	0
				5.05545	0							6.05434	0
				5.05545	0.0666667							6.05434	0.133333
				5.06911	0.0666667							6.06214	0.133333
				5.06911	0							6.06214	0
				5.08277	0							6.06994	0
				5.08277	0.0666667							6.06994	0.133333
				5.09644	0.0666667							6.07774	0.133333
				5.09644	0							6.07774	0
				5.1101	0							6.08554	0
				5.1101	0.0666667							6.08554	0.133333
				5.12376	0.0666667							6.09335	0.133333
				5.12376	0							6.09335	0
				5.13743	0							6.10115	0
				5.13743	0.0666667							6.10115	0.133333
				5.15109	0.0666667							6.10895	0.133333
				5.15109	0							6.10895	0
				5.16475	0							6.11675	0
				5.16475	0.0666667							6.11675	0.133333
				5.17842	0.0666667							6.12455	0.133333
				5.17842	0							6.12455	0
				5.19208	0							6.13236	0
				5.19208	0.0666667							6.13236	0.133333
				5.20574	0.0666667							6.14016	0.133333
				5.20574	0							6.14016	0
				5.21941	0							6.14796	0
				5.21941	0.0666667							6.14796	0.133333
				5.23307	0.0666667							6.15576	0.133333
				5.23307	0							6.15576	0
				5.24673	0							6.16356	0
				5.24673	0.0666667							6.16356	0.133333
				5.2604	0.0666667							6.17137	0.133333
				5.2604	0							6.17137	0
				5.27406	0							6.17917	0
				5.27406	0.0666667							6.17917	0.133333
				5.28772	0.0666667							6.18697	0.133333
				5.28772	0							6.18697	0
				5.30139	0							6.19477	0
				5.30139	0.0666667							6.19477	0.133333
				5.31505	0.0666667							6.20257	0.133333
				5.31505	0							6.20257	0
				5.32871	0							6.21038	0
				5.32871	0.0666667							6.21038	0.133333
				5.34238	0.0666667							6.21818	0.133333
				5.34238	0							6.21818	0
				5.35604	0							6.22598	0
				5.35604	0.0666667							6.22598	0.133333
				5.3697	0.0666667							6.23378	0.133333
				5.3697	0							6.23378	0
				5.38337	0							6.24158	0
				5.38337	0.0666667							6.24158	0.133333
				5.39703	0.0666667							6.24939	0.133333
				5.39703	0							6.24939	0
				5.41069	0							6.25719	0
				5.41069	0.0666667							6.25719	0.133333
				5.42436	0.0666667							6.26499	0.133333
				5.42436	0							6.26499	0
				5.43802	0							6.27279	0
				5.43802	0.0666667							6.27279	0.133333
				5.45168	0.0666667							6.28059	0.133333
				5.45168	0							6.28059	0
				5.46535	0							6.2884	0
				5.46535	0.0666667							6.2884	0.133333
				5.47901	0.0666667							6.2962	0.133333
				5.47901	0							6.2962	0
				5.49267	0							6.304	0
				5.49267	0.0666667							6.304	0.0666667
				5.50634	0.0666667							6.3118	0.0666667
				5.50634	0							6.3118	0
				5.52	0							6.3196	0
				5.52	0.0666667							6.3196	0.0666667
				5.53366	0.0666667							6.32741	0.0666667
				5.53366	0							6.32741	0
				5.54733	0							6.33521	0
				5.54733	0.0666667							6.33521	0.0666667
				5.56099	0.0666667							6.34301	0.0666667
				5.56099	0							6.34301	0
				5.57465	0							6.35081	0
				5.57465	0.0666667							6.35081	0.0666667
				5.58832	0.0666667							6.35861	0.0666667
				5.58832	0							6.35861	0
				5.60198	0							6.36642	0
				5.60198	0.0666667							6.36642	0.0666667
				5.61564	0.0666667							6.37422	0.0666667
				5.61564	0							6.37422	0
				5.62931	0							6.38202	0
				5.62931	0.0666667							6.38202	0.0666667
				5.64297	0.0666667							6.38982	0.0666667
				5.64297	0							6.38982	0
				5.65663	0							6.39762	0
				5.65663	0.0666667							6.39762	0.0666667
				5.6703	0.0666667							6.40543	0.0666667
				5.6703	0							6.40543	0
				5.68396	0							6.41323	0
				5.68396	0.0666667							6.41323	0.0666667
				5.69762	0.0666667							6.42103	0.0666667
				5.69762	0							6.42103	0
				5.71129	0							6.42883	0
				5.71129	0.0666667							6.42883	0.0666667
				5.72495	0.0666667							6.43663	0.0666667
				5.72495	0							6.43663	0
				5.73861	0							6.44444	0
				5.73861	0.0666667							6.44444	0.0666667
				5.75228	0.0666667							6.45224	0.0666667
				5.75228	0							6.45224	0
				5.76594	0							6.46004	0
				5.76594	0.0666667							6.46004	0.0666667
				5.7796	0.0666667							6.46784	0.0666667
				5.7796	0							6.46784	0
				5.79327	0							6.47564	0
				5.79327	0.0666667							6.47564	0.0666667
				5.80693	0.0666667							6.48345	0.0666667
				5.80693	0							6.48345	0
				5.82059	0							6.49125	0
				5.82059	0.0666667							6.49125	0.0666667
				5.83426	0.0666667							6.49905	0.0666667
				5.83426	0							6.49905	0
				5.84792	0							6.50685	0
				5.84792	0.0666667							6.50685	0.0666667
				5.86158	0.0666667							6.51465	0.0666667
				5.86158	0							6.51465	0
				5.87525	0							6.52246	0
				5.87525	0.0666667							6.52246	0.0666667
				5.88891	0.0666667							6.53026	0.0666667
				5.88891	0							6.53026	0
				5.90257	0							6.53806	0
				5.90257	0.0666667							6.53806	0.0666667
				5.91624	0.0666667							6.54586	0.0666667
				5.91624	0							6.54586	0
				5.9299	0							6.55366	0
				5.9299	0.0666667							6.55366	0.0666667
				5.94356	0.0666667							6.56147	0.0666667
				5.94356	0							6.56147	0
				5.95723	0							6.56927	0
				5.95723	0.0666667							6.56927	0.0666667
				5.97089	0.0666667							6.57707	0.0666667
				5.97089	0							6.57707	0
				5.98455	0							6.58487	0
				5.98455	0.0666667							6.58487	0.0666667
				5.99822	0.0666667							6.59267	0.0666667
				5.99822	0							6.59267	0
				6.01188	0							6.60048	0
				6.01188	0.0666667							6.60048	0.0666667
				6.02554	0.0666667							6.60828	0.0666667
				6.02554	0							6.60828	0
				6.03921	0							6.61608	0
				6.03921	0.0666667							6.61608	0.0666667
				6.05287	0.0666667							6.62388	0.0666667
				6.05287	0							6.62388	0
				6.06653	0							6.63168	0
				6.06653	0.0666667							6.63168	0.0666667
				6.0802	0.0666667							6.63949	0.0666667
				6.0802	0							6.63949	0
				6.09386	0							6.64729	0
				6.09386	0.0666667							6.64729	0.0666667
				6.10752	0.0666667							6.65509	0.0666667
				6.10752	0							6.65509	0
				6.12119	0							6.66289	0
				6.12119	0.0666667							6.66289	0.0666667
				6.13485	0.0666667							6.67069	0.0666667
				6.13485	0							6.67069	0
				6.14851	0							6.6785	0
				6.14851	0.0666667							6.6785	0.0666667
				6.16218	0.0666667							6.6863	0.0666667
				6.16218	0							6.6863	0
				6.17584	0							6.6941	0
				6.17584	0.0666667							6.6941	0.0666667
				6.1895	0.0666667							6.7019	0.0666667
				6.1895	0							6.7019	0
				6.20317	0							6.7097	0
				6.20317	0.0666667							6.7097	0.0666667
				6.21683	0.0666667							6.7175	0.0666667
				6.21683	0							6.7175	0
				6.2305	0							6.72531	0
				6.2305	0.0666667							6.72531	0.0666667
				6.24416	0.0666667							6.73311	0.0666667
				6.24416	0							6.73311	0
				6.25782	0							6.74091	0
				6.25782	0.0666667							6.74091	0.0666667
				6.27149	0.0666667							6.74871	0.0666667
				6.27149	0							6.74871	0
				6.28515	0							6.75651	0
				6.28515	0.0666667							6.75651	0.0666667
				6.29881	0.0666667							6.76432	0.0666667
				6.29881	0							6.76432	0
				6.31248	0							6.77212	0
				6.31248	0.0666667							6.77212	0.0666667
				6.32614	0.0666667							6.77992	0.0666667
				6.32614	0							6.77992	0
				6.3398	0							6.78772	0
				6.3398	0.0666667							6.78772	0.0666667
				6.35347	0.0666667							6.79552	0.0666667
				6.35347	0							6.79552	0
				6.36713	0							6.80333	0
				6.36713	0.0666667							6.80333	0.0666667
				6.38079	0.0666667							6.81113	0.0666667
				6.38079	0							6.81113	0
				6.39446	0							6.81893	0
				6.39446	0.0666667							6.81893	0.0666667
				6.40812	0.0666667							6.82673	0.0666667
				6.40812	0							6.82673	0
				6.42178	0							6.83453	0
				6.42178	0.0666667							6.83453	0.0666667
				6.43545	0.0666667							6.84234	0.0666667
				6.43545	0							6.84234	0
				6.44911	0							6.85014	0
				6.44911	0.0666667							6.85014	0.0666667
				6.46277	0.0666667							6.85794	0.0666667
				6.46277	0							6.85794	0
				6.47644	0							6.86574	0
				6.47644	0.0666667							6.86574	0.0666667
				6.4901	0.0666667							6.87354	0.0666667
				6.4901	0							6.87354	0
				6.50376	0							6.88135	0
				6.50376	0.0666667							6.88135	0.0666667
				6.51743	0.0666667							6.88915	0.0666667
				6.51743	0							6.88915	0
				6.53109	0							6.89695	0
				6.53109	0.0666667							6.89695	0.0666667
				6.54475	0.0666667							6.90475	0.0666667
				6.54475	0							6.90475	0
				6.55842	0							6.91255	0
				6.55842	0.0666667							6.91255	0.0666667
				6.57208	0.0666667							6.92036	0.0666667
				6.57208	0							6.92036	0
				6.58574	0							6.92816	0
				6.58574	0.0666667							6.92816	0.0666667
				6.59941	0.0666667							6.93596	0.0666667
				6.59941	0							6.93596	0
				6.61307	0							6.94376	0
				6.61307	0.0666667							6.94376	0.0666667
				6.62673	0.0666667							6.95156	0.0666667
				6.62673	0							6.95156	0
				6.6404	0							6.95937	0
				6.6404	0.0666667							6.95937	0.0666667
				6.65406	0.0666667							6.96717	0.0666667
				6.65406	0							6.96717	0
				6.66772	0							6.97497	0
				6.66772	0.0666667							6.97497	0.0666667
				6.68139	0.0666667							6.98277	0.0666667
				6.68139	0							6.98277	0
				6.69505	0							6.99057	0
				6.69505	0.0666667							6.99057	0.0666667
				6.70871	0.0666667							6.99838	0.0666667
				6.70871	0							6.99838	0
				6.72238	0							7.00618	0
				6.72238	0.0666667							7.00618	0.0666667
				6.73604	0.0666667							7.01398	0.0666667
				6.73604	0							7.01398	0
				6.7497	0							7.02178	0
				6.7497	0.0666667							7.02178	0.0666667
				6.76337	0.0666667							7.02958	0.0666667
				6.76337	0							7.02958	0
				6.77703	0							7.03739	0
				6.77703	0.0666667							7.03739	0.0666667
				6.79069	0.0666667							7.04519	0.0666667
				6.79069	0							7.04519	0
				6.80436	0							7.05299	0
				6.80436	0.0666667							7.05299	0.0666667
				6.81802	0.0666667							7.06079	0.0666667
				6.81802	0							7.06079	0
				6.83168	0							7.06859	0
				6.83168	0.0666667							7.06859	0.0666667
				6.84535	0.0666667							7.0764	0.0666667
				6.84535	0							7.0764	0
				6.85901	0							7.0842	0
				6.85901	0.0666667							7.0842	0.0666667
				6.87267	0.0666667							7.092	0.0666667
				6.87267	0							7.092	0
				6.88634	0							7.0998	0
				6.88634	0.0666667							7.0998	0.0666667
				6.9	0.0666667							7.1076	0.0666667
				6.9	0							7.1076	0
				6.91366	0							7.11541	0
				6.91366	0.0666667							7.11541	0.0666667
				6.92733	0.0666667							7.12321	0.0666667
				6.92733	0							7.12321	0
				6.94099	0							7.13101	0
				6.94099	0.0666667							7.13101	0.0666667
				6.95465	0.0666667							7.13881	0.0666667
				6.95465	0							7.13881	0
				6.96832	0							7.14661	0
				6.96832	0.0666667							7.14661	0.0666667
				6.98198	0.0666667							7.15442	0.0666667
				6.98198	0							7.15442	0
				6.99564	0							7.16222	0
				6.99564	0.0666667							7.16222	0.0666667
				7.00931	0.0666667							7.17002	0.0666667
				7.00931	0							7.17002	0
				7.02297	0							7.17782	0
				7.02297	0.0666667							7.17782	0.0666667
				7.03663	0.0666667							7.18562	0.0666667
				7.03663	0							7.18562	0
				7.0503	0							7.19343	0
				7.0503	0.0666667							7.19343	0.0666667
				7.06396	0.0666667							7.20123	0.0666667
				7.06396	0							7.20123	0
				7.07762	0							7.20903	0
				7.07762	0.0666667							7.20903	0.0666667
				7.09129	0.0666667							7.21683	0.0666667
				7.09129	0							7.21683	0
				7.10495	0							7.22463	0
				7.10495	0.0666667							7.22463	0.0666667
				7.11861	0.0666667							7.23244	0.0666667
				7.11861	0							7.23244	0
				7.13228	0							7.24024	0
				7.13228	0.0666667							7.24024	0.0666667
				7.14594	0.0666667							7.24804	0.0666667
				7.14594	0							7.24804	0
				7.1596	0							7.25584	0
				7.1596	0.0666667							7.25584	0.0666667
				7.17327	0.0666667							7.26364	0.0666667
				7.17327	0							7.26364	0
				7.18693	0							7.27145	0
				7.18693	0.0666667							7.27145	0.0666667
				7.20059	0.0666667							7.27925	0.0666667
				7.20059	0							7.27925	0
				7.21426	0							7.28705	0
				7.21426	0.0666667							7.28705	0.0666667
				7.22792	0.0666667							7.29485	0.0666667
				7.22792	0							7.29485	0
				7.24158	0							7.30265	0
				7.24158	0.0666667							7.30265	0.0666667
				7.25525	0.0666667							7.31046	0.0666667
				7.25525	0							7.31046	0
				7.26891	0							7.31826	0
				7.26891	0.0666667							7.31826	0.0666667
				7.28257	0.0666667							7.32606	0.0666667
				7.28257	0							7.32606	0
				7.29624	0							7.33386	0
				7.29624	0.0666667							7.33386	0.0666667
				7.3099	0.0666667							7.34166	0.0666667
				7.3099	0							7.34166	0
				7.32356	0							7.34947	0
				7.32356	0.0666667							7.34947	0.0666667
				7.33723	0.0666667							7.35727	0.0666667
				7.33723	0							7.35727	0
				7.35089	0							7.36507	0
				7.35089	0.0666667							7.36507	0.0666667
				7.36455	0.0666667							7.37287	0.0666667
				7.36455	0							7.37287	0
				7.37822	0							7.38067	0
				7.37822	0.0666667							7.38067	0.0666667
				7.39188	0.0666667							7.38848	0.0666667
				7.39188	0							7.38848	0
				7.40554	0							7.39628	0
				7.40554	0.0666667							7.39628	0.0666667
				7.41921	0.0666667							7.40408	0.0666667
				7.41921	0							7.40408	0
				7.43287	0							7.41188	0
				7.43287	0.0666667							7.41188	0.0666667
				7.44653	0.0666667							7.41968	0.0666667
				7.44653	0							7.41968	0
				7.4602	0							7.42749	0
				7.4602	0.0666667							7.42749	0.0666667
				7.47386	0.0666667							7.43529	0.0666667
				7.47386	0							7.43529	0
				7.48752	0							7.44309	0
				7.48752	0.0666667							7.44309	0.0666667
				7.50119	0.0666667							7.45089	0.0666667
				7.50119	0							7.45089	0
				7.51485	0							7.45869	0
				7.51485	0.0666667							7.45869	0.0666667
				7.52851	0.0666667							7.4665	0.0666667
				7.52851	0							7.4665	0
				7.54218	0							7.4743	0
				7.54218	0.0666667							7.4743	0.0666667
				7.55584	0.0666667							7.4821	0.0666667
				7.55584	0							7.4821	0
				7.5695	0							7.4899	0
				7.5695	0.0666667							7.4899	0.0666667
				7.58317	0.0666667							7.4977	0.0666667
				7.58317	0							7.4977	0
				7.59683	0							7.5055	0
				7.59683	0.0666667							7.5055	0.0666667
				7.6105	0.0666667							7.51331	0.0666667
				7.6105	0							7.51331	0
				7.62416	0							7.52111	0
				7.62416	0.0666667							7.52111	0.0666667
				7.63782	0.0666667							7.52891	0.0666667
				7.63782	0							7.52891	0
				7.65149	0							7.53671	0
				7.65149	0.0666667							7.53671	0.0666667
				7.66515	0.0666667							7.54451	0.0666667
				7.66515	0							7.54451	0
				7.67881	0							7.55232	0
				7.67881	0.0666667							7.55232	0.0666667
				7.69248	0.0666667							7.56012	0.0666667
				7.69248	0							7.56012	0
				7.70614	0							7.56792	0
				7.70614	0.0666667							7.56792	0.0666667
				7.7198	0.0666667							7.57572	0.0666667
				7.7198	0							7.57572	0
				7.73347	0							7.58352	0
				7.73347	0.0666667							7.58352	0.0666667
				7.74713	0.0666667							7.59133	0.0666667
				7.74713	0							7.59133	0
				7.76079	0							7.59913	0
				7.76079	0.0666667							7.59913	0.0666667
				7.77446	0.0666667							7.60693	0.0666667
				7.77446	0							7.60693	0
				7.78812	0							7.61473	0
				7.78812	0.0666667							7.61473	0.0666667
				7.80178	0.0666667							7.62253	0.0666667
				7.80178	0							7.62253	0
				7.81545	0							7.63034	0
				7.81545	0.0666667							7.63034	0.0666667
				7.82911	0.0666667							7.63814	0.0666667
				7.82911	0							7.63814	0
				7.84277	0							7.64594	0
				7.84277	0.0666667							7.64594	0.0666667
				7.85644	0.0666667							7.65374	0.0666667
				7.85644	0							7.65374	0
				7.8701	0							7.66154	0
				7.8701	0.0666667							7.66154	0.0666667
				7.88376	0.0666667							7.66935	0.0666667
				7.88376	0							7.66935	0
				7.89743	0							7.67715	0
				7.89743	0.0666667							7.67715	0.0666667
				7.91109	0.0666667							7.68495	0.0666667
				7.91109	0							7.68495	0
				7.92475	0							7.69275	0
				7.92475	0.0666667							7.69275	0.0666667
				7.93842	0.0666667							7.70055	0.0666667
				7.93842	0							7.70055	0
				7.95208	0							7.70836	0
				7.95208	0.0666667							7.70836	0.0666667
				7.96574	0.0666667							7.71616	0.0666667
				7.96574	0							7.71616	0
				7.97941	0							7.72396	0
				7.97941	0.0666667							7.72396	0.0666667
				7.99307	0.0666667							7.73176	0.0666667
				7.99307	0							7.73176	0
				8.00673	0							7.73956	0
				8.00673	0.0666667							7.73956	0.0666667
				8.0204	0.0666667							7.74737	0.0666667
				8.0204	0							7.74737	0
				8.03406	0							7.75517	0
				8.03406	0.0666667							7.75517	0.0666667
				8.04772	0.0666667							7.76297	0.0666667
				8.04772	0							7.76297	0
				8.06139	0							7.77077	0
				8.06139	0.0666667							7.77077	0.0666667
				8.07505	0.0666667							7.77857	0.0666667
				8.07505	0							7.77857	0
				8.08871	0							7.78638	0
				8.08871	0.0666667							7.78638	0.0666667
				8.10238	0.0666667							7.79418	0.0666667
				8.10238	0							7.79418	0
				8.11604	0							7.80198	0
				8.11604	0.0666667							7.80198	0.0666667
				8.1297	0.0666667							7.80978	0.0666667
				8.1297	0							7.80978	0
				8.14337	0							7.81758	0
				8.14337	0.0666667							7.81758	0.0666667
				8.15703	0.0666667							7.82539	0.0666667
				8.15703	0							7.82539	0
				8.17069	0							7.83319	0
				8.17069	0.0666667							7.83319	0.0666667
				8.18436	0.0666667							7.84099	0.0666667
				8.18436	0							7.84099	0
				8.19802	0							7.84879	0
				8.19802	0.0666667							7.84879	0.0666667
				8.21168	0.0666667							7.85659	0.0666667
				8.21168	0							7.85659	0
				8.22535	0							7.8644	0
				8.22535	0.0666667							7.8644	0.0666667
				8.23901	0.0666667							7.8722	0.0666667
				8.23901	0							7.8722	0
				8.25267	0							7.88	0
				8.25267	0.0666667							7.88	0.333333
				8.26634	0.0666667							7.88788	0.333333
				8.26634	0							7.88788	0
				8.28	0							7.89576	0
				8.28	0.0666667							7.89576	0.333333
				8.29366	0.0666667							7.90364	0.333333
				8.29366	0							7.90364	0
				8.30733	0							7.91152	0
				8.30733	0.0666667							7.91152	0.333333
				8.32099	0.0666667							7.9194	0.333333
				8.32099	0							7.9194	0
				8.33465	0							7.92728	0
				8.33465	0.0666667							7.92728	0.333333
				8.34832	0.0666667							7.93516	0.333333
				8.34832	0							7.93516	0
				8.36198	0							7.94304	0
				8.36198	0.0666667							7.94304	0.333333
				8.37564	0.0666667							7.95092	0.333333
				8.37564	0							7.95092	0
				8.38931	0							7.9588	0
				8.38931	0.0666667							7.9588	0.333333
				8.40297	0.0666667							7.96668	0.333333
				8.40297	0							7.96668	0
				8.41663	0							7.97456	0
				8.41663	0.0666667							7.97456	0.333333
				8.4303	0.0666667							7.98244	0.333333
				8.4303	0							7.98244	0
				8.44396	0							7.99032	0
				8.44396	0.0666667							7.99032	0.333333
				8.45762	0.0666667							7.9982	0.333333
				8.45762	0							7.9982	0
				8.47129	0							8.00608	0
				8.47129	0.0666667							8.00608	0.333333
				8.48495	0.0666667							8.01396	0.333333
				8.48495	0							8.01396	0
				8.49861	0							8.02184	0
				8.49861	0.0666667							8.02184	0.333333
				8.51228	0.0666667							8.02972	0.333333
				8.51228	0							8.02972	0
				8.52594	0							8.0376	0
				8.52594	0.0666667							8.0376	0.333333
				8.5396	0.0666667							8.04548	0.333333
				8.5396	0							8.04548	0
				8.55327	0							8.05336	0
				8.55327	0.0666667							8.05336	0.333333
				8.56693	0.0666667							8.06124	0.333333
				8.56693	0							8.06124	0
				8.58059	0							8.06912	0
				8.58059	0.0666667							8.06912	0.333333
				8.59426	0.0666667							8.077	0.333333
				8.59426	0							8.077	0
				8.60792	0							8.08488	0
				8.60792	0.0666667							8.08488	0.333333
				8.62158	0.0666667							8.09276	0.333333
				8.62158	0							8.09276	0
				8.63525	0							8.10064	0
				8.63525	0.0666667							8.10064	0.333333
				8.64891	0.0666667							8.10852	0.333333
				8.64891	0							8.10852	0
				8.66257	0							8.1164	0
				8.66257	0.0666667							8.1164	0.333333
				8.67624	0.0666667							8.12428	0.333333
				8.67624	0							8.12428	0
				8.6899	0							8.13216	0
				8.6899	0.0666667							8.13216	0.333333
				8.70356	0.0666667							8.14004	0.333333
				8.70356	0							8.14004	0
				8.71723	0							8.14792	0
				8.71723	0.0666667							8.14792	0.333333
				8.73089	0.0666667							8.1558	0.333333
				8.73089	0							8.1558	0
				8.74455	0							8.16368	0
				8.74455	0.0666667							8.16368	0.333333
				8.75822	0.0666667							8.17156	0.333333
				8.75822	0							8.17156	0
				8.77188	0							8.17944	0
				8.77188	0.0666667							8.17944	0.333333
				8.78554	0.0666667							8.18732	0.333333
				8.78554	0							8.18732	0
				8.79921	0							8.1952	0
				8.79921	0.0666667							8.1952	0.333333
				8.81287	0.0666667							8.20308	0.333333
				8.81287	0							8.20308	0
				8.82653	0							8.21096	0
				8.82653	0.0666667							8.21096	0.333333
				8.8402	0.0666667							8.21884	0.333333
				8.8402	0							8.21884	0
				8.85386	0							8.22672	0
				8.85386	0.0666667							8.22672	0.333333
				8.86752	0.0666667							8.2346	0.333333
				8.86752	0							8.2346	0
				8.88119	0							8.24248	0
				8.88119	0.0666667							8.24248	0.333333
				8.89485	0.0666667							8.25036	0.333333
				8.89485	0							8.25036	0
				8.90851	0							8.25824	0
				8.90851	0.0666667							8.25824	0.333333
				8.92218	0.0666667							8.26612	0.333333
				8.92218	0							8.26612	0
				8.93584	0							8.274	0
				8.93584	0.0666667							8.274	0.333333
				8.9495	0.0666667							8.28188	0.333333
				8.9495	0							8.28188	0
				8.96317	0							8.28976	0
				8.96317	0.0666667							8.28976	0.333333
				8.97683	0.0666667							8.29764	0.333333
				8.97683	0							8.29764	0
				8.9905	0							8.30552	0
				8.9905	0.0666667							8.30552	0.333333
				9.00416	0.0666667							8.3134	0.333333
				9.00416	0							8.3134	0
				9.01782	0							8.32128	0
				9.01782	0.0666667							8.32128	0.333333
				9.03149	0.0666667							8.32916	0.333333
				9.03149	0							8.32916	0
				9.04515	0							8.33704	0
				9.04515	0.0666667							8.33704	0.333333
				9.05881	0.0666667							8.34492	0.333333
				9.05881	0							8.34492	0
				9.07248	0							8.3528	0
				9.07248	0.0666667							8.3528	0.333333
				9.08614	0.0666667							8.36068	0.333333
				9.08614	0							8.36068	0
				9.0998	0							8.36856	0
				9.0998	0.0666667							8.36856	0.333333
				9.11347	0.0666667							8.37644	0.333333
				9.11347	0							8.37644	0
				9.12713	0							8.38432	0
				9.12713	0.0666667							8.38432	0.333333
				9.14079	0.0666667							8.3922	0.333333
				9.14079	0							8.3922	0
				9.15446	0							8.40008	0
				9.15446	0.0666667							8.40008	0.333333
				9.16812	0.0666667							8.40796	0.333333
				9.16812	0							8.40796	0
				9.18178	0							8.41584	0
				9.18178	0.0666667							8.41584	0.333333
				9.19545	0.0666667							8.42372	0.333333
				9.19545	0							8.42372	0
				9.20911	0							8.4316	0
				9.20911	0.0666667							8.4316	0.333333
				9.22277	0.0666667							8.43948	0.333333
				9.22277	0							8.43948	0
				9.23644	0							8.44736	0
				9.23644	0.0666667							8.44736	0.333333
				9.2501	0.0666667							8.45524	0.333333
				9.2501	0							8.45524	0
				9.26376	0							8.46312	0
				9.26376	0.0666667							8.46312	0.333333
				9.27743	0.0666667							8.471	0.333333
				9.27743	0							8.471	0
				9.29109	0							8.47888	0
				9.29109	0.0666667							8.47888	0.333333
				9.30475	0.0666667							8.48676	0.333333
				9.30475	0							8.48676	0
				9.31842	0							8.49464	0
				9.31842	0.0666667							8.49464	0.333333
				9.33208	0.0666667							8.50252	0.333333
				9.33208	0							8.50252	0
				9.34574	0							8.5104	0
				9.34574	0.0666667							8.5104	0.333333
				9.35941	0.0666667							8.51828	0.333333
				9.35941	0							8.51828	0
				9.37307	0							8.52616	0
				9.37307	0.0666667							8.52616	0.333333
				9.38673	0.0666667							8.53404	0.333333
				9.38673	0							8.53404	0
				9.4004	0							8.54192	0
				9.4004	0.0666667							8.54192	0.333333
				9.41406	0.0666667							8.5498	0.333333
				9.41406	0							8.5498	0
				9.42772	0							8.55768	0
				9.42772	0.0666667							8.55768	0.333333
				9.44139	0.0666667							8.56556	0.333333
				9.44139	0							8.56556	0
				9.45505	0							8.57344	0
				9.45505	0.0666667							8.57344	0.333333
				9.46871	0.0666667							8.58132	0.333333
				9.46871	0							8.58132	0
				9.48238	0							8.5892	0
				9.48238	0.0666667							8.5892	0.333333
				9.49604	0.0666667							8.59708	0.333333
				9.49604	0							8.59708	0
				9.5097	0							8.60496	0
				9.5097	0.0666667							8.60496	0.333333
				9.52337	0.0666667							8.61284	0.333333
				9.52337	0							8.61284	0
				9.53703	0							8.62072	0
				9.53703	0.0666667							8.62072	0.333333
				9.55069	0.0666667							8.6286	0.333333
				9.55069	0							8.6286	0
				9.56436	0							8.63648	0
				9.56436	0.0666667							8.63648	0.333333
				9.57802	0.0666667							8.64436	0.333333
				9.57802	0							8.64436	0
				9.59168	0							8.65224	0
				9.59168	0.0666667							8.65224	0.333333
				9.60535	0.0666667							8.66012	0.333333
				9.60535	0							8.66012	0
				9.61901	0							8.668	0
				9.61901	0.0666667							8.668	0.333333
				9.63267	0.0666667							8.67588	0.333333
				9.63267	0							8.67588	0
				9.64634	0							8.68376	0
				9.64634	0.0666667							8.68376	0.333333
				9.66	0.0666667							8.69164	0.333333
				9.66	0							8.69164	0
				9.67366	0							8.69952	0
				9.67366	0.0666667							8.69952	0.333333
				9.68733	0.0666667							8.7074	0.333333
				9.68733	0							8.7074	0
				9.70099	0							8.71528	0
				9.70099	0.0666667							8.71528	0.333333
				9.71465	0.0666667							8.72316	0.333333
				9.71465	0							8.72316	0
				9.72832	0							8.73104	0
				9.72832	0.0666667							8.73104	0.333333
				9.74198	0.0666667							8.73892	0.333333
				9.74198	0							8.73892	0
				9.75564	0							8.7468	0
				9.75564	0.0666667							8.7468	0.333333
				9.76931	0.0666667							8.75468	0.333333
				9.76931	0							8.75468	0
				9.78297	0							8.76256	0
				9.78297	0.0666667							8.76256	0.333333
				9.79663	0.0666667							8.77044	0.333333
				9.79663	0							8.77044	0
				9.8103	0							8.77832	0
				9.8103	0.0666667							8.77832	0.333333
				9.82396	0.0666667							8.7862	0.333333
				9.82396	0							8.7862	0
				9.83762	0							8.79408	0
				9.83762	0.0666667							8.79408	0.333333
				9.85129	0.0666667							8.80196	0.333333
				9.85129	0							8.80196	0
				9.86495	0							8.80984	0
				9.86495	0.0666667							8.80984	0.333333
				9.87861	0.0666667							8.81772	0.333333
				9.87861	0							8.81772	0
				9.89228	0							8.8256	0
				9.89228	0.0666667							8.8256	0.333333
				9.90594	0.0666667							8.83348	0.333333
				9.90594	0							8.83348	0
				9.9196	0							8.84136	0
				9.9196	0.0666667							8.84136	0.333333
				9.93327	0.0666667							8.84924	0.333333
				9.93327	0							8.84924	0
				9.94693	0							8.85712	0
				9.94693	0.0666667							8.85712	0.333333
				9.96059	0.0666667							8.865	0.333333
				9.96059	0							8.865	0
				9.97426	0							8.87288	0
				9.97426	0.0666667							8.87288	0.333333
				9.98792	0.0666667							8.88076	0.333333
				9.98792	0							8.88076	0
				10.0016	0							8.88864	0
				10.0016	0.0666667							8.88864	0.333333
				10.0152	0.0666667							8.89652	0.333333
				10.0152	0							8.89652	0
				10.0289	0							8.9044	0
				10.0289	0.0666667							8.9044	0.333333
				10.0426	0.0666667							8.91228	0.333333
				10.0426	0							8.91228	0
				10.0562	0							8.92016	0
				10.0562	0.0666667							8.92016	0.333333
				10.0699	0.0666667							8.92804	0.333333
				10.0699	0							8.92804	0
				10.0836	0							8.93592	0
				10.0836	0.0666667							8.93592	0.333333
				10.0972	0.0666667							8.9438	0.333333
				10.0972	0							8.9438	0
				10.1109	0							8.95168	0
				10.1109	0.0666667							8.95168	0.333333
				10.1246	0.0666667							8.95956	0.333333
				10.1246	0							8.95956	0
				10.1382	0							8.96744	0
				10.1382	0.0666667							8.96744	0.333333
				10.1519	0.0666667							8.97532	0.333333
				10.1519	0							8.97532	0
				10.1655	0							8.9832	0
				10.1655	0.0666667							8.9832	0.333333
				10.1792	0.0666667							8.99108	0.333333
				10.1792	0							8.99108	0
				10.1929	0							8.99896	0
				10.1929	0.0666667							8.99896	0.333333
				10.2065	0.0666667							9.00684	0.333333
				10.2065	0							9.00684	0
				10.2202	0							9.01472	0
				10.2202	0.0666667							9.01472	0.333333
				10.2339	0.0666667							9.0226	0.333333
				10.2339	0							9.0226	0
				10.2475	0							9.03048	0
				10.2475	0.0666667							9.03048	0.333333
				10.2612	0.0666667							9.03836	0.333333
				10.2612	0							9.03836	0
				10.2749	0							9.04624	0
				10.2749	0.0666667							9.04624	0.333333
				10.2885	0.0666667							9.05412	0.333333
				10.2885	0							9.05412	0
				10.3022	0							9.062	0
				10.3022	0.0666667							9.062	0.333333
				10.3158	0.0666667							9.06988	0.333333
				10.3158	0							9.06988	0
				10.3295	0							9.07776	0
				10.3295	0.0666667							9.07776	0.333333
				10.3432	0.0666667							9.08564	0.333333
				10.3432	0							9.08564	0
				10.3568	0							9.09352	0
				10.3568	0.0666667							9.09352	0.333333
				10.3705	0.0666667							9.1014	0.333333
				10.3705	0							9.1014	0
				10.3842	0							9.10928	0
				10.3842	0.0666667							9.10928	0.333333
				10.3978	0.0666667							9.11716	0.333333
				10.3978	0							9.11716	0
				10.4115	0							9.12504	0
				10.4115	0.0666667							9.12504	0.333333
				10.4251	0.0666667							9.13292	0.333333
				10.4251	0							9.13292	0
				10.4388	0							9.1408	0
				10.4388	0.0666667							9.1408	0.333333
				10.4525	0.0666667							9.14868	0.333333
				10.4525	0							9.14868	0
				10.4661	0							9.15656	0
				10.4661	0.0666667							9.15656	0.333333
				10.4798	0.0666667							9.16444	0.333333
				10.4798	0							9.16444	0
				10.4935	0							9.17232	0
				10.4935	0.0666667							9.17232	0.333333
				10.5071	0.0666667							9.1802	0.333333
				10.5071	0							9.1802	0
				10.5208	0							9.18808	0
				10.5208	0.0666667							9.18808	0.333333
				10.5345	0.0666667							9.19596	0.333333
				10.5345	0							9.19596	0
				10.5481	0							9.20384	0
				10.5481	0.0666667							9.20384	0.333333
				10.5618	0.0666667							9.21172	0.333333
				10.5618	0							9.21172	0
				10.5754	0							9.2196	0
				10.5754	0.0666667							9.2196	0.333333
				10.5891	0.0666667							9.22748	0.333333
				10.5891	0							9.22748	0
				10.6028	0							9.23536	0
				10.6028	0.0666667							9.23536	0.333333
				10.6164	0.0666667							9.24324	0.333333
				10.6164	0							9.24324	0
				10.6301	0							9.25112	0
				10.6301	0.0666667							9.25112	0.333333
				10.6438	0.0666667							9.259	0.333333
				10.6438	0							9.259	0
				10.6574	0							9.26688	0
				10.6574	0.0666667							9.26688	0.333333
				10.6711	0.0666667							9.27476	0.333333
				10.6711	0							9.27476	0
				10.6848	0							9.28264	0
				10.6848	0.0666667							9.28264	0.333333
				10.6984	0.0666667							9.29052	0.333333
				10.6984	0							9.29052	0
				10.7121	0							9.2984	0
				10.7121	0.0666667							9.2984	0.333333
				10.7257	0.0666667							9.30628	0.333333
				10.7257	0							9.30628	0
				10.7394	0							9.31416	0
				10.7394	0.0666667							9.31416	0.333333
				10.7531	0.0666667							9.32204	0.333333
				10.7531	0							9.32204	0
				10.7667	0							9.32992	0
				10.7667	0.0666667							9.32992	0.333333
				10.7804	0.0666667							9.3378	0.333333
				10.7804	0							9.3378	0
				10.7941	0							9.34568	0
				10.7941	0.0666667							9.34568	0.333333
				10.8077	0.0666667							9.35356	0.333333
				10.8077	0							9.35356	0
				10.8214	0							9.36144	0
				10.8214	0.0666667							9.36144	0.333333
				10.835	0.0666667							9.36932	0.333333
				10.835	0							9.36932	0
				10.8487	0							9.3772	0
				10.8487	0.0666667							9.3772	0.333333
				10.8624	0.0666667							9.38508	0.333333
				10.8624	0							9.38508	0
				10.876	0							9.39296	0
				10.876	0.0666667							9.39296	0.333333
				10.8897	0.0666667							9.40084	0.333333
				10.8897	0							9.40084	0
				10.9034	0							9.40872	0
				10.9034	0.0666667							9.40872	0.333333
				10.917	0.0666667							9.4166	0.333333
				10.917	0							9.4166	0
				10.9307	0							9.42448	0
				10.9307	0.0666667							9.42448	0.333333
				10.9444	0.0666667							9.43236	0.333333
				10.9444	0							9.43236	0
				10.958	0							9.44024	0
				10.958	0.0666667							9.44024	0.333333
				10.9717	0.0666667							9.44812	0.333333
				10.9717	0							9.44812	0
				10.9853	0							9.456	0
				10.9853	0.0666667							9.456	0.0666667
				10.999	0.0666667							9.4638	0.0666667
				10.999	0							9.4638	0
				11.0127	0							9.4716	0
				11.0127	0.0666667							9.4716	0.0666667
				11.0263	0.0666667							9.47941	0.0666667
				11.0263	0							9.47941	0
				11.04	0							9.48721	0
				11.04	0.0666667							9.48721	0.0666667
				11.0537	0.0666667							9.49501	0.0666667
				11.0537	0							9.49501	0
				11.0673	0							9.50281	0
				11.0673	0.0666667							9.50281	0.0666667
				11.081	0.0666667							9.51061	0.0666667
				11.081	0							9.51061	0
				11.0947	0							9.51842	0
				11.0947	0.0666667							9.51842	0.0666667
				11.1083	0.0666667							9.52622	0.0666667
				11.1083	0							9.52622	0
				11.122	0							9.53402	0
				11.122	0.0666667							9.53402	0.0666667
				11.1356	0.0666667							9.54182	0.0666667
				11.1356	0							9.54182	0
				11.1493	0							9.54962	0
				11.1493	0.0666667							9.54962	0.0666667
				11.163	0.0666667							9.55743	0.0666667
				11.163	0							9.55743	0
				11.1766	0							9.56523	0
				11.1766	0.0666667							9.56523	0.0666667
				11.1903	0.0666667							9.57303	0.0666667
				11.1903	0							9.57303	0
				11.204	0							9.58083	0
				11.204	0.0666667							9.58083	0.0666667
				11.2176	0.0666667							9.58863	0.0666667
				11.2176	0							9.58863	0
				11.2313	0							9.59644	0
				11.2313	0.0666667							9.59644	0.0666667
				11.245	0.0666667							9.60424	0.0666667
				11.245	0							9.60424	0
				11.2586	0							9.61204	0
				11.2586	0.0666667							9.61204	0.0666667
				11.2723	0.0666667							9.61984	0.0666667
				11.2723	0							9.61984	0
				11.2859	0							9.62764	0
				11.2859	0.0666667							9.62764	0.0666667
				11.2996	0.0666667							9.63545	0.0666667
				11.2996	0							9.63545	0
				11.3133	0							9.64325	0
				11.3133	0.0666667							9.64325	0.0666667
				11.3269	0.0666667							9.65105	0.0666667
				11.3269	0							9.65105	0
				11.3406	0							9.65885	0
				11.3406	0.0666667							9.65885	0.0666667
				11.3543	0.0666667							9.66665	0.0666667
				11.3543	0							9.66665	0
				11.3679	0							9.67446	0
				11.3679	0.0666667							9.67446	0.0666667
				11.3816	0.0666667							9.68226	0.0666667
				11.3816	0							9.68226	0
				11.3952	0							9.69006	0
				11.3952	0.0666667							9.69006	0.0666667
				11.4089	0.0666667							9.69786	0.0666667
				11.4089	0							9.69786	0
				11.4226	0							9.70566	0
				11.4226	0.0666667							9.70566	0.0666667
				11.4362	0.0666667							9.71347	0.0666667
				11.4362	0							9.71347	0
				11.4499	0							9.72127	0
				11.4499	0.0666667							9.72127	0.0666667
				11.4636	0.0666667							9.72907	0.0666667
				11.4636	0							9.72907	0
				11.4772	0							9.73687	0
				11.4772	0.0666667							9.73687	0.0666667
				11.4909	0.0666667							9.74467	0.0666667
				11.4909	0							9.74467	0
				11.5046	0							9.75248	0
				11.5046	0.0666667							9.75248	0.0666667
				11.5182	0.0666667							9.76028	0.0666667
				11.5182	0							9.76028	0
				11.5319	0							9.76808	0
				11.5319	0.0666667							9.76808	0.0666667
				11.5455	0.0666667							9.77588	0.0666667
				11.5455	0							9.77588	0
				11.5592	0							9.78368	0
				11.5592	0.0666667							9.78368	0.0666667
				11.5729	0.0666667							9.79149	0.0666667
				11.5729	0							9.79149	0
				11.5865	0							9.79929	0
				11.5865	0.0666667							9.79929	0.0666667
				11.6002	0.0666667							9.80709	0.0666667
				11.6002	0							9.80709	0
				11.6139	0							9.81489	0
				11.6139	0.0666667							9.81489	0.0666667
				11.6275	0.0666667							9.82269	0.0666667
				11.6275	0							9.82269	0
				11.6412	0							9.8305	0
				11.6412	0.0666667							9.8305	0.0666667
				11.6549	0.0666667							9.8383	0.0666667
				11.6549	0							9.8383	0
				11.6685	0							9.8461	0
				11.6685	0.0666667							9.8461	0.0666667
				11.6822	0.0666667							9.8539	0.0666667
				11.6822	0							9.8539	0
				11.6958	0							9.8617	0
				11.6958	0.0666667							9.8617	0.0666667
				11.7095	0.0666667							9.8695	0.0666667
				11.7095	0							9.8695	0
				11.7232	0							9.87731	0
				11.7232	0.0666667							9.87731	0.0666667
				11.7368	0.0666667							9.88511	0.0666667
				11.7368	0							9.88511	0
				11.7505	0							9.89291	0
				11.7505	0.0666667							9.89291	0.0666667
				11.7642	0.0666667							9.90071	0.0666667
				11.7642	0							9.90071	0
				11.7778	0							9.90851	0
				11.7778	0.0666667							9.90851	0.0666667
				11.7915	0.0666667							9.91632	0.0666667
				11.7915	0							9.91632	0
				11.8051	0							9.92412	0
				11.8051	0.0666667							9.92412	0.0666667
				11.8188	0.0666667							9.93192	0.0666667
				11.8188	0							9.93192	0
				11.8325	0							9.93972	0
				11.8325	0.0666667							9.93972	0.0666667
				11.8461	0.0666667							9.94752	0.0666667
				11.8461	0							9.94752	0
				11.8598	0							9.95533	0
				11.8598	0.0666667							9.95533	0.0666667
				11.8735	0.0666667							9.96313	0.0666667
				11.8735	0							9.96313	0
				11.8871	0							9.97093	0
				11.8871	0.0666667							9.97093	0.0666667
				11.9008	0.0666667							9.97873	0.0666667
				11.9008	0							9.97873	0
				11.9145	0							9.98653	0
				11.9145	0.0666667							9.98653	0.0666667
				11.9281	0.0666667							9.99434	0.0666667
				11.9281	0							9.99434	0
				11.9418	0							10.0021	0
				11.9418	0.0666667							10.0021	0.0666667
				11.9554	0.0666667							10.0099	0.0666667
				11.9554	0							10.0099	0
				11.9691	0							10.0177	0
				11.9691	0.0666667							10.0177	0.0666667
				11.9828	0.0666667							10.0255	0.0666667
				11.9828	0							10.0255	0
				11.9964	0							10.0333	0
				11.9964	0.0666667							10.0333	0.0666667
				12.0101	0.0666667							10.0411	0.0666667
				12.0101	0							10.0411	0
				12.0238	0							10.049	0
				12.0238	0.0666667							10.049	0.0666667
				12.0374	0.0666667							10.0568	0.0666667
				12.0374	0							10.0568	0
				12.0511	0							10.0646	0
				12.0511	0.0666667							10.0646	0.0666667
				12.0648	0.0666667							10.0724	0.0666667
				12.0648	0							10.0724	0
				12.0784	0							10.0802	0
				12.0784	0.0666667							10.0802	0.0666667
				12.0921	0.0666667							10.088	0.0666667
				12.0921	0							10.088	0
				12.1057	0							10.0958	0
				12.1057	0.0666667							10.0958	0.0666667
				12.1194	0.0666667							10.1036	0.0666667
				12.1194	0							10.1036	0
				12.1331	0							10.1114	0
				12.1331	0.0666667							10.1114	0.0666667
				12.1467	0.0666667							10.1192	0.0666667
				12.1467	0							10.1192	0
				12.1604	0							10.127	0
				12.1604	0.0666667							10.127	0.0666667
				12.1741	0.0666667							10.1348	0.0666667
				12.1741	0							10.1348	0
				12.1877	0							10.1426	0
				12.1877	0.0666667							10.1426	0.0666667
				12.2014	0.0666667							10.1504	0.0666667
				12.2014	0							10.1504	0
				12.215	0							10.1582	0
				12.215	0.0666667							10.1582	0.0666667
				12.2287	0.0666667							10.166	0.0666667
				12.2287	0							10.166	0
				12.2424	0							10.1738	0
				12.2424	0.0666667							10.1738	0.0666667
				12.256	0.0666667							10.1816	0.0666667
				12.256	0							10.1816	0
				12.2697	0							10.1894	0
				12.2697	0.0666667							10.1894	0.0666667
				12.2834	0.0666667							10.1972	0.0666667
				12.2834	0							10.1972	0
				12.297	0							10.205	0
				12.297	0.0666667							10.205	0.0666667
				12.3107	0.0666667							10.2128	0.0666667
				12.3107	0							10.2128	0
				12.3244	0							10.2206	0
				12.3244	0.0666667							10.2206	0.0666667
				12.338	0.0666667							10.2284	0.0666667
				12.338	0							10.2284	0
				12.3517	0							10.2362	0
				12.3517	0.0666667							10.2362	0.0666667
				12.3653	0.0666667							10.244	0.0666667
				12.3653	0							10.244	0
				12.379	0							10.2518	0
				12.379	0.0666667							10.2518	0.0666667
				12.3927	0.0666667							10.2596	0.0666667
				12.3927	0							10.2596	0
				12.4063	0							10.2674	0
				12.4063	0.0666667							10.2674	0.0666667
				12.42	0.0666667							10.2752	0.0666667
				12.42	0							10.2752	0
				12.4337	0							10.283	0
				12.4337	0.0666667							10.283	0.0666667
				12.4473	0.0666667							10.2908	0.0666667
				12.4473	0							10.2908	0
				12.461	0							10.2986	0
				12.461	0.0666667							10.2986	0.0666667
				12.4747	0.0666667							10.3064	0.0666667
				12.4747	0							10.3064	0
				12.4883	0							10.3142	0
				12.4883	0.0666667							10.3142	0.0666667
				12.502	0.0666667							10.322	0.0666667
				12.502	0							10.322	0
				12.5156	0							10.3298	0
				12.5156	0.0666667							10.3298	0.0666667
				12.5293	0.0666667							10.3376	0.0666667
				12.5293	0							10.3376	0
				12.543	0							10.3454	0
				12.543	0.0666667							10.3454	0.0666667
				12.5566	0.0666667							10.3532	0.0666667
				12.5566	0							10.3532	0
				12.5703	0							10.361	0
				12.5703	0.0666667							10.361	0.0666667
				12.584	0.0666667							10.3688	0.0666667
				12.584	0							10.3688	0
				12.5976	0							10.3766	0
				12.5976	0.0666667							10.3766	0.0666667
				12.6113	0.0666667							10.3844	0.0666667
				12.6113	0							10.3844	0
				12.625	0							10.3922	0
				12.625	0.0666667							10.3922	0.0666667
				12.6386	0.0666667							10.4	0.0666667
				12.6386	0							10.4	0
				12.6523	0							10.4078	0
				12.6523	0.0666667							10.4078	0.0666667
				12.6659	0.0666667							10.4156	0.0666667
				12.6659	0							10.4156	0
				12.6796	0							10.4234	0
				12.6796	0.0666667							10.4234	0.0666667
				12.6933	0.0666667							10.4312	0.0666667
				12.6933	0							10.4312	0
				12.7069	0							10.439	0
				12.7069	0.0666667							10.439	0.0666667
				12.7206	0.0666667							10.4469	0.0666667
				12.7206	0							10.4469	0
				12.7343	0							10.4547	0
				12.7343	0.0666667							10.4547	0.0666667
				12.7479	0.0666667							10.4625	0.0666667
				12.7479	0							10.4625	0
				12.7616	0							10.4703	0
				12.7616	0.0666667							10.4703	0.0666667
				12.7752	0.0666667							10.4781	0.0666667
				12.7752	0							10.4781	0
				12.7889	0							10.4859	0
				12.7889	0.0666667							10.4859	0.0666667
				12.8026	0.0666667							10.4937	0.0666667
				12.8026	0							10.4937	0
				12.8162	0							10.5015	0
				12.8162	0.0666667							10.5015	0.0666667
				12.8299	0.0666667							10.5093	0.0666667
				12.8299	0							10.5093	0
				12.8436	0							10.5171	0
				12.8436	0.0666667							10.5171	0.0666667
				12.8572	0.0666667							10.5249	0.0666667
				12.8572	0							10.5249	0
				12.8709	0							10.5327	0
				12.8709	0.0666667							10.5327	0.0666667
				12.8846	0.0666667							10.5405	0.0666667
				12.8846	0							10.5405	0
				12.8982	0							10.5483	0
				12.8982	0.0666667							10.5483	0.0666667
				12.9119	0.0666667							10.5561	0.0666667
				12.9119	0							10.5561	0
				12.9255	0							10.5639	0
				12.9255	0.0666667							10.5639	0.0666667
				12.9392	0.0666667							10.5717	0.0666667
				12.9392	0							10.5717	0
				12.9529	0							10.5795	0
				12.9529	0.0666667							10.5795	0.0666667
				12.9665	0.0666667							10.5873	0.0666667
				12.9665	0							10.5873	0
				12.9802	0							10.5951	0
				12.9802	0.0666667							10.5951	0.0666667
				12.9939	0.0666667							10.6029	0.0666667
				12.9939	0							10.6029	0
				13.0075	0							10.6107	0
				13.0075	0.0666667							10.6107	0.0666667
				13.0212	0.0666667							10.6185	0.0666667
				13.0212	0							10.6185	0
				13.0349	0							10.6263	0
				13.0349	0.0666667							10.6263	0.0666667
				13.0485	0.0666667							10.6341	0.0666667
				13.0485	0							10.6341	0
				13.0622	0							10.6419	0
				13.0622	0.0666667							10.6419	0.0666667
				13.0758	0.0666667							10.6497	0.0666667
				13.0758	0							10.6497	0
				13.0895	0							10.6575	0
				13.0895	0.0666667							10.6575	0.0666667
				13.1032	0.0666667							10.6653	0.0666667
				13.1032	0							10.6653	0
				13.1168	0							10.6731	0
				13.1168	0.0666667							10.6731	0.0666667
				13.1305	0.0666667							10.6809	0.0666667
				13.1305	0							10.6809	0
				13.1442	0							10.6887	0
				13.1442	0.0666667							10.6887	0.0666667
				13.1578	0.0666667							10.6965	0.0666667
				13.1578	0							10.6965	0
				13.1715	0							10.7043	0
				13.1715	0.0666667							10.7043	0.0666667
				13.1851	0.0666667							10.7121	0.0666667
				13.1851	0							10.7121	0
				13.1988	0							10.7199	0
				13.1988	0.0666667							10.7199	0.0666667
				13.2125	0.0666667							10.7277	0.0666667
				13.2125	0							10.7277	0
				13.2261	0							10.7355	0
				13.2261	0.0666667							10.7355	0.0666667
				13.2398	0.0666667							10.7433	0.0666667
				13.2398	0							10.7433	0
				13.2535	0							10.7511	0
				13.2535	0.0666667							10.7511	0.0666667
				13.2671	0.0666667							10.7589	0.0666667
				13.2671	0							10.7589	0
				13.2808	0							10.7667	0
				13.2808	0.0666667							10.7667	0.0666667
				13.2945	0.0666667							10.7745	0.0666667
				13.2945	0							10.7745	0
				13.3081	0							10.7823	0
				13.3081	0.0666667							10.7823	0.0666667
				13.3218	0.0666667							10.7901	0.0666667
				13.3218	0							10.7901	0
				13.3354	0							10.7979	0
				13.3354	0.0666667							10.7979	0.0666667
				13.3491	0.0666667							10.8057	0.0666667
				13.3491	0							10.8057	0
				13.3628	0							10.8135	0
				13.3628	0.0666667							10.8135	0.0666667
				13.3764	0.0666667							10.8213	0.0666667
				13.3764	0							10.8213	0
				13.3901	0							10.8291	0
				13.3901	0.0666667							10.8291	0.0666667
				13.4038	0.0666667							10.837	0.0666667
				13.4038	0							10.837	0
				13.4174	0							10.8448	0
				13.4174	0.0666667							10.8448	0.0666667
				13.4311	0.0666667							10.8526	0.0666667
				13.4311	0							10.8526	0
				13.4448	0							10.8604	0
				13.4448	0.0666667							10.8604	0.0666667
				13.4584	0.0666667							10.8682	0.0666667
				13.4584	0							10.8682	0
				13.4721	0							10.876	0
				13.4721	0.0666667							10.876	0.0666667
				13.4857	0.0666667							10.8838	0.0666667
				13.4857	0							10.8838	0
				13.4994	0							10.8916	0
				13.4994	0.0666667							10.8916	0.0666667
				13.5131	0.0666667							10.8994	0.0666667
				13.5131	0							10.8994	0
				13.5267	0							10.9072	0
				13.5267	0.0666667							10.9072	0.0666667
				13.5404	0.0666667							10.915	0.0666667
				13.5404	0							10.915	0
				13.5541	0							10.9228	0
				13.5541	0.0666667							10.9228	0.0666667
				13.5677	0.0666667							10.9306	0.0666667
				13.5677	0							10.9306	0
				13.5814	0							10.9384	0
				13.5814	0.0666667							10.9384	0.0666667
				13.595	0.0666667							10.9462	0.0666667
				13.595	0							10.9462	0
				13.6087	0							10.954	0
				13.6087	0.0666667							10.954	0.0666667
				13.6224	0.0666667							10.9618	0.0666667
				13.6224	0							10.9618	0
				13.636	0							10.9696	0
				13.636	0.0666667							10.9696	0.0666667
				13.6497	0.0666667							10.9774	0.0666667
				13.6497	0							10.9774	0
[truncated: 1,228 more rows]

## Sheet: Histogram1_HID
0	0			0	0	0	0	0	0			0	0	0	0
0	0.533333			0	0.533333	0	0.0666667	0	0.266667			0	0.266667	0	0.0666667
2.76	0.533333			0.0136634	0.533333	0	0.0666667	1.576	0.266667			0.00788	0.266667	0	0.0666667
2.76	0.533333			0.0136634	0	0	0.133333	1.576	0.266667			0.00788	0	0	0.133333
2.76	0.0666667			0.0273267	0	0	0.133333	1.576	0			0.01576	0	0.74	0.133333
5.52	0.0666667			0.0273267	0.533333	0	0.2	3.152	0			0.01576	0.266667	0.74	0.2
5.52	0.0666667			0.0409901	0.533333	0	0.2	3.152	0			0.02364	0.266667	1.4	0.2
5.52	0.0666667			0.0409901	0	0	0.266667	3.152	0			0.02364	0	1.4	0.266667
8.28	0.0666667			0.0546535	0	0	0.266667	4.728	0			0.03152	0	5	0.266667
8.28	0.0666667			0.0546535	0.533333	0	0.333333	4.728	0			0.03152	0.266667	5	0.333333
8.28	0.0666667			0.0683168	0.533333	1.6	0.333333	4.728	0.133333			0.0394	0.266667	5.5	0.333333
11.04	0.0666667			0.0683168	0	1.6	0.4	6.304	0.133333			0.0394	0	5.5	0.4
11.04	0.0666667			0.0819802	0	1.6	0.4	6.304	0.133333			0.04728	0	6.7	0.4
11.04	0.0666667			0.0819802	0.533333	1.6	0.466667	6.304	0.0666667			0.04728	0.266667	6.7	0.466667
13.8	0.0666667			0.0956436	0.533333	1.6	0.466667	7.88	0.0666667			0.05516	0.266667	8.3	0.466667
13.8	0.0666667			0.0956436	0	1.6	0.533333	7.88	0.0666667			0.05516	0	8.3	0.533333
13.8	0.0666667			0.109307	0	3.2	0.533333	7.88	0.333333			0.06304	0	8.6	0.533333
16.56	0.0666667			0.109307	0.533333	3.2	0.6	9.456	0.333333			0.06304	0.266667	8.6	0.6
16.56	0.0666667			0.12297	0.533333	6.5	0.6	9.456	0.333333			0.07092	0.266667	8.8	0.6
16.56	0			0.12297	0	6.5	0.666667	9.456	0.0666667			0.07092	0	8.8	0.666667
19.32	0			0.136634	0	9.8	0.666667	11.032	0.0666667			0.0788	0	9.1	0.666667
19.32	0			0.136634	0.533333	9.8	0.733333	11.032	0.0666667			0.0788	0.266667	9.1	0.733333
19.32	0.0666667			0.150297	0.533333	13.1	0.733333	11.032	0.0666667			0.08668	0.266667	9.2	0.733333
22.08	0.0666667			0.150297	0	13.1	0.8	12.608	0.0666667			0.08668	0	9.2	0.8
22.08	0.0666667			0.16396	0	14.7	0.8	12.608	0.0666667			0.09456	0	9.7	0.8
22.08	0			0.16396	0.533333	14.7	0.866667	12.608	0			0.09456	0.266667	9.7	0.866667
24.84	0			0.177624	0.533333	21.3	0.866667	14.184	0			0.10244	0.266667	12.2	0.866667
24.84	0			0.177624	0	21.3	0.933333	14.184	0			0.10244	0	12.2	0.933333
24.84	0.0666667			0.191287	0	26.6	0.933333	14.184	0.0666667			0.11032	0	14.76	0.933333
27.6	0.0666667			0.191287	0.533333	26.6	1	15.76	0.0666667			0.11032	0.266667	14.76	1
27.6	0			0.20495	0.533333			15.76	0			0.1182	0.266667
				0.20495	0							0.1182	0
				0.218614	0							0.12608	0
				0.218614	0.533333							0.12608	0.266667
				0.232277	0.533333							0.13396	0.266667
				0.232277	0							0.13396	0
				0.245941	0							0.14184	0
				0.245941	0.533333							0.14184	0.266667
				0.259604	0.533333							0.14972	0.266667
				0.259604	0							0.14972	0
				0.273267	0							0.1576	0
				0.273267	0.533333							0.1576	0.266667
				0.286931	0.533333							0.16548	0.266667
				0.286931	0							0.16548	0
				0.300594	0							0.17336	0
				0.300594	0.533333							0.17336	0.266667
				0.314257	0.533333							0.18124	0.266667
				0.314257	0							0.18124	0
				0.327921	0							0.18912	0
				0.327921	0.533333							0.18912	0.266667
				0.341584	0.533333							0.197	0.266667
				0.341584	0							0.197	0
				0.355248	0							0.20488	0
				0.355248	0.533333							0.20488	0.266667
				0.368911	0.533333							0.21276	0.266667
				0.368911	0							0.21276	0
				0.382574	0							0.22064	0
				0.382574	0.533333							0.22064	0.266667
				0.396238	0.533333							0.22852	0.266667
				0.396238	0							0.22852	0
				0.409901	0							0.2364	0
				0.409901	0.533333							0.2364	0.266667
				0.423564	0.533333							0.24428	0.266667
				0.423564	0							0.24428	0
				0.437228	0							0.25216	0
				0.437228	0.533333							0.25216	0.266667
				0.450891	0.533333							0.26004	0.266667
				0.450891	0							0.26004	0
				0.464554	0							0.26792	0
				0.464554	0.533333							0.26792	0.266667
				0.478218	0.533333							0.2758	0.266667
				0.478218	0							0.2758	0
				0.491881	0							0.28368	0
				0.491881	0.533333							0.28368	0.266667
				0.505545	0.533333							0.29156	0.266667
				0.505545	0							0.29156	0
				0.519208	0							0.29944	0
				0.519208	0.533333							0.29944	0.266667
				0.532871	0.533333							0.30732	0.266667
				0.532871	0							0.30732	0
				0.546535	0							0.3152	0
				0.546535	0.533333							0.3152	0.266667
				0.560198	0.533333							0.32308	0.266667
				0.560198	0							0.32308	0
				0.573861	0							0.33096	0
				0.573861	0.533333							0.33096	0.266667
				0.587525	0.533333							0.33884	0.266667
				0.587525	0							0.33884	0
				0.601188	0							0.34672	0
				0.601188	0.533333							0.34672	0.266667
				0.614851	0.533333							0.3546	0.266667
				0.614851	0							0.3546	0
				0.628515	0							0.36248	0
				0.628515	0.533333							0.36248	0.266667
				0.642178	0.533333							0.37036	0.266667
				0.642178	0							0.37036	0
				0.655842	0							0.37824	0
				0.655842	0.533333							0.37824	0.266667
				0.669505	0.533333							0.38612	0.266667
				0.669505	0							0.38612	0
				0.683168	0							0.394	0
				0.683168	0.533333							0.394	0.266667
				0.696832	0.533333							0.40188	0.266667
				0.696832	0							0.40188	0
				0.710495	0							0.40976	0
				0.710495	0.533333							0.40976	0.266667
				0.724158	0.533333							0.41764	0.266667
				0.724158	0							0.41764	0
				0.737822	0							0.42552	0
				0.737822	0.533333							0.42552	0.266667
				0.751485	0.533333							0.4334	0.266667
				0.751485	0							0.4334	0
				0.765149	0							0.44128	0
				0.765149	0.533333							0.44128	0.266667
				0.778812	0.533333							0.44916	0.266667
				0.778812	0							0.44916	0
				0.792475	0							0.45704	0
				0.792475	0.533333							0.45704	0.266667
				0.806139	0.533333							0.46492	0.266667
				0.806139	0							0.46492	0
				0.819802	0							0.4728	0
				0.819802	0.533333							0.4728	0.266667
				0.833465	0.533333							0.48068	0.266667
				0.833465	0							0.48068	0
				0.847129	0							0.48856	0
				0.847129	0.533333							0.48856	0.266667
				0.860792	0.533333							0.49644	0.266667
				0.860792	0							0.49644	0
				0.874455	0							0.50432	0
				0.874455	0.533333							0.50432	0.266667
				0.888119	0.533333							0.5122	0.266667
				0.888119	0							0.5122	0
				0.901782	0							0.52008	0
				0.901782	0.533333							0.52008	0.266667
				0.915446	0.533333							0.52796	0.266667
				0.915446	0							0.52796	0
				0.929109	0							0.53584	0
				0.929109	0.533333							0.53584	0.266667
				0.942772	0.533333							0.54372	0.266667
				0.942772	0							0.54372	0
				0.956436	0							0.5516	0
				0.956436	0.533333							0.5516	0.266667
				0.970099	0.533333							0.55948	0.266667
				0.970099	0							0.55948	0
				0.983762	0							0.56736	0
				0.983762	0.533333							0.56736	0.266667
				0.997426	0.533333							0.57524	0.266667
				0.997426	0							0.57524	0
				1.01109	0							0.58312	0
				1.01109	0.533333							0.58312	0.266667
				1.02475	0.533333							0.591	0.266667
				1.02475	0							0.591	0
				1.03842	0							0.59888	0
				1.03842	0.533333							0.59888	0.266667
				1.05208	0.533333							0.60676	0.266667
				1.05208	0							0.60676	0
				1.06574	0							0.61464	0
				1.06574	0.533333							0.61464	0.266667
				1.07941	0.533333							0.62252	0.266667
				1.07941	0							0.62252	0
				1.09307	0							0.6304	0
				1.09307	0.533333							0.6304	0.266667
				1.10673	0.533333							0.63828	0.266667
				1.10673	0							0.63828	0
				1.1204	0							0.64616	0
				1.1204	0.533333							0.64616	0.266667
				1.13406	0.533333							0.65404	0.266667
				1.13406	0							0.65404	0
				1.14772	0							0.66192	0
				1.14772	0.533333							0.66192	0.266667
				1.16139	0.533333							0.6698	0.266667
				1.16139	0							0.6698	0
				1.17505	0							0.67768	0
				1.17505	0.533333							0.67768	0.266667
				1.18871	0.533333							0.68556	0.266667
				1.18871	0							0.68556	0
				1.20238	0							0.69344	0
				1.20238	0.533333							0.69344	0.266667
				1.21604	0.533333							0.70132	0.266667
				1.21604	0							0.70132	0
				1.2297	0							0.7092	0
				1.2297	0.533333							0.7092	0.266667
				1.24337	0.533333							0.71708	0.266667
				1.24337	0							0.71708	0
				1.25703	0							0.72496	0
				1.25703	0.533333							0.72496	0.266667
				1.27069	0.533333							0.73284	0.266667
				1.27069	0							0.73284	0
				1.28436	0							0.74072	0
				1.28436	0.533333							0.74072	0.266667
				1.29802	0.533333							0.7486	0.266667
				1.29802	0							0.7486	0
				1.31168	0							0.75648	0
				1.31168	0.533333							0.75648	0.266667
				1.32535	0.533333							0.76436	0.266667
				1.32535	0							0.76436	0
				1.33901	0							0.77224	0
				1.33901	0.533333							0.77224	0.266667
				1.35267	0.533333							0.78012	0.266667
				1.35267	0							0.78012	0
				1.36634	0							0.788	0
				1.36634	0.533333							0.788	0.266667
				1.38	0.533333							0.79588	0.266667
				1.38	0							0.79588	0
				1.39366	0							0.80376	0
				1.39366	0.533333							0.80376	0.266667
				1.40733	0.533333							0.81164	0.266667
				1.40733	0							0.81164	0
				1.42099	0							0.81952	0
				1.42099	0.533333							0.81952	0.266667
				1.43465	0.533333							0.8274	0.266667
				1.43465	0							0.8274	0
				1.44832	0							0.83528	0
				1.44832	0.533333							0.83528	0.266667
				1.46198	0.533333							0.84316	0.266667
				1.46198	0							0.84316	0
				1.47564	0							0.85104	0
				1.47564	0.533333							0.85104	0.266667
				1.48931	0.533333							0.85892	0.266667
				1.48931	0							0.85892	0
				1.50297	0							0.8668	0
				1.50297	0.533333							0.8668	0.266667
				1.51663	0.533333							0.87468	0.266667
				1.51663	0							0.87468	0
				1.5303	0							0.88256	0
				1.5303	0.533333							0.88256	0.266667
				1.54396	0.533333							0.89044	0.266667
				1.54396	0							0.89044	0
				1.55762	0							0.89832	0
				1.55762	0.533333							0.89832	0.266667
				1.57129	0.533333							0.9062	0.266667
				1.57129	0							0.9062	0
				1.58495	0							0.91408	0
				1.58495	0.533333							0.91408	0.266667
				1.59861	0.533333							0.92196	0.266667
				1.59861	0							0.92196	0
				1.61228	0							0.92984	0
				1.61228	0.533333							0.92984	0.266667
				1.62594	0.533333							0.93772	0.266667
				1.62594	0							0.93772	0
				1.6396	0							0.9456	0
				1.6396	0.533333							0.9456	0.266667
				1.65327	0.533333							0.95348	0.266667
				1.65327	0							0.95348	0
				1.66693	0							0.96136	0
				1.66693	0.533333							0.96136	0.266667
				1.68059	0.533333							0.96924	0.266667
				1.68059	0							0.96924	0
				1.69426	0							0.97712	0
				1.69426	0.533333							0.97712	0.266667
				1.70792	0.533333							0.985	0.266667
				1.70792	0							0.985	0
				1.72158	0							0.99288	0
				1.72158	0.533333							0.99288	0.266667
				1.73525	0.533333							1.00076	0.266667
				1.73525	0							1.00076	0
				1.74891	0							1.00864	0
				1.74891	0.533333							1.00864	0.266667
				1.76257	0.533333							1.01652	0.266667
				1.76257	0							1.01652	0
				1.77624	0							1.0244	0
				1.77624	0.533333							1.0244	0.266667
				1.7899	0.533333							1.03228	0.266667
				1.7899	0							1.03228	0
				1.80356	0							1.04016	0
				1.80356	0.533333							1.04016	0.266667
				1.81723	0.533333							1.04804	0.266667
				1.81723	0							1.04804	0
				1.83089	0							1.05592	0
				1.83089	0.533333							1.05592	0.266667
				1.84455	0.533333							1.0638	0.266667
				1.84455	0							1.0638	0
				1.85822	0							1.07168	0
				1.85822	0.533333							1.07168	0.266667
				1.87188	0.533333							1.07956	0.266667
				1.87188	0							1.07956	0
				1.88554	0							1.08744	0
				1.88554	0.533333							1.08744	0.266667
				1.89921	0.533333							1.09532	0.266667
				1.89921	0							1.09532	0
				1.91287	0							1.1032	0
				1.91287	0.533333							1.1032	0.266667
				1.92653	0.533333							1.11108	0.266667
				1.92653	0							1.11108	0
				1.9402	0							1.11896	0
				1.9402	0.533333							1.11896	0.266667
				1.95386	0.533333							1.12684	0.266667
				1.95386	0							1.12684	0
				1.96752	0							1.13472	0
				1.96752	0.533333							1.13472	0.266667
				1.98119	0.533333							1.1426	0.266667
				1.98119	0							1.1426	0
				1.99485	0							1.15048	0
				1.99485	0.533333							1.15048	0.266667
				2.00851	0.533333							1.15836	0.266667
				2.00851	0							1.15836	0
				2.02218	0							1.16624	0
				2.02218	0.533333							1.16624	0.266667
				2.03584	0.533333							1.17412	0.266667
				2.03584	0							1.17412	0
				2.0495	0							1.182	0
				2.0495	0.533333							1.182	0.266667
				2.06317	0.533333							1.18988	0.266667
				2.06317	0							1.18988	0
				2.07683	0							1.19776	0
				2.07683	0.533333							1.19776	0.266667
				2.0905	0.533333							1.20564	0.266667
				2.0905	0							1.20564	0
				2.10416	0							1.21352	0
				2.10416	0.533333							1.21352	0.266667
				2.11782	0.533333							1.2214	0.266667
				2.11782	0							1.2214	0
				2.13149	0							1.22928	0
				2.13149	0.533333							1.22928	0.266667
				2.14515	0.533333							1.23716	0.266667
				2.14515	0							1.23716	0
				2.15881	0							1.24504	0
				2.15881	0.533333							1.24504	0.266667
				2.17248	0.533333							1.25292	0.266667
				2.17248	0							1.25292	0
				2.18614	0							1.2608	0
				2.18614	0.533333							1.2608	0.266667
				2.1998	0.533333							1.26868	0.266667
				2.1998	0							1.26868	0
				2.21347	0							1.27656	0
				2.21347	0.533333							1.27656	0.266667
				2.22713	0.533333							1.28444	0.266667
				2.22713	0							1.28444	0
				2.24079	0							1.29232	0
				2.24079	0.533333							1.29232	0.266667
				2.25446	0.533333							1.3002	0.266667
				2.25446	0							1.3002	0
				2.26812	0							1.30808	0
				2.26812	0.533333							1.30808	0.266667
				2.28178	0.533333							1.31596	0.266667
				2.28178	0							1.31596	0
				2.29545	0							1.32384	0
				2.29545	0.533333							1.32384	0.266667
				2.30911	0.533333							1.33172	0.266667
				2.30911	0							1.33172	0
				2.32277	0							1.3396	0
				2.32277	0.533333							1.3396	0.266667
				2.33644	0.533333							1.34748	0.266667
				2.33644	0							1.34748	0
				2.3501	0							1.35536	0
				2.3501	0.533333							1.35536	0.266667
				2.36376	0.533333							1.36324	0.266667
				2.36376	0							1.36324	0
				2.37743	0							1.37112	0
				2.37743	0.533333							1.37112	0.266667
				2.39109	0.533333							1.379	0.266667
				2.39109	0							1.379	0
				2.40475	0							1.38688	0
				2.40475	0.533333							1.38688	0.266667
				2.41842	0.533333							1.39476	0.266667
				2.41842	0							1.39476	0
				2.43208	0							1.40264	0
				2.43208	0.533333							1.40264	0.266667
				2.44574	0.533333							1.41052	0.266667
				2.44574	0							1.41052	0
				2.45941	0							1.4184	0
				2.45941	0.533333							1.4184	0.266667
				2.47307	0.533333							1.42628	0.266667
				2.47307	0							1.42628	0
				2.48673	0							1.43416	0
				2.48673	0.533333							1.43416	0.266667
				2.5004	0.533333							1.44204	0.266667
				2.5004	0							1.44204	0
				2.51406	0							1.44992	0
				2.51406	0.533333							1.44992	0.266667
				2.52772	0.533333							1.4578	0.266667
				2.52772	0							1.4578	0
				2.54139	0							1.46568	0
				2.54139	0.533333							1.46568	0.266667
				2.55505	0.533333							1.47356	0.266667
				2.55505	0							1.47356	0
				2.56871	0							1.48144	0
				2.56871	0.533333							1.48144	0.266667
				2.58238	0.533333							1.48932	0.266667
				2.58238	0							1.48932	0
				2.59604	0							1.4972	0
				2.59604	0.533333							1.4972	0.266667
				2.6097	0.533333							1.50508	0.266667
				2.6097	0							1.50508	0
				2.62337	0							1.51296	0
				2.62337	0.533333							1.51296	0.266667
				2.63703	0.533333							1.52084	0.266667
				2.63703	0							1.52084	0
				2.65069	0							1.52872	0
				2.65069	0.533333							1.52872	0.266667
				2.66436	0.533333							1.5366	0.266667
				2.66436	0							1.5366	0
				2.67802	0							1.54448	0
				2.67802	0.533333							1.54448	0.266667
				2.69168	0.533333							1.55236	0.266667
				2.69168	0							1.55236	0
				2.70535	0							1.56024	0
				2.70535	0.533333							1.56024	0.266667
				2.71901	0.533333							1.56812	0.266667
				2.71901	0							1.56812	0
				2.73267	0							4.728	0
				2.73267	0.533333							4.728	0.133333
				2.74634	0.533333							4.7358	0.133333
				2.74634	0							4.7358	0
				2.76	0							4.7436	0
				2.76	0.0666667							4.7436	0.133333
				2.77366	0.0666667							4.75141	0.133333
				2.77366	0							4.75141	0
				2.78733	0							4.75921	0
				2.78733	0.0666667							4.75921	0.133333
				2.80099	0.0666667							4.76701	0.133333
				2.80099	0							4.76701	0
				2.81465	0							4.77481	0
				2.81465	0.0666667							4.77481	0.133333
				2.82832	0.0666667							4.78261	0.133333
				2.82832	0							4.78261	0
				2.84198	0							4.79042	0
				2.84198	0.0666667							4.79042	0.133333
				2.85564	0.0666667							4.79822	0.133333
				2.85564	0							4.79822	0
				2.86931	0							4.80602	0
				2.86931	0.0666667							4.80602	0.133333
				2.88297	0.0666667							4.81382	0.133333
				2.88297	0							4.81382	0
				2.89663	0							4.82162	0
				2.89663	0.0666667							4.82162	0.133333
				2.9103	0.0666667							4.82943	0.133333
				2.9103	0							4.82943	0
				2.92396	0							4.83723	0
				2.92396	0.0666667							4.83723	0.133333
				2.93762	0.0666667							4.84503	0.133333
				2.93762	0							4.84503	0
				2.95129	0							4.85283	0
				2.95129	0.0666667							4.85283	0.133333
				2.96495	0.0666667							4.86063	0.133333
				2.96495	0							4.86063	0
				2.97861	0							4.86844	0
				2.97861	0.0666667							4.86844	0.133333
				2.99228	0.0666667							4.87624	0.133333
				2.99228	0							4.87624	0
				3.00594	0							4.88404	0
				3.00594	0.0666667							4.88404	0.133333
				3.0196	0.0666667							4.89184	0.133333
				3.0196	0							4.89184	0
				3.03327	0							4.89964	0
				3.03327	0.0666667							4.89964	0.133333
				3.04693	0.0666667							4.90745	0.133333
				3.04693	0							4.90745	0
				3.06059	0							4.91525	0
				3.06059	0.0666667							4.91525	0.133333
				3.07426	0.0666667							4.92305	0.133333
				3.07426	0							4.92305	0
				3.08792	0							4.93085	0
				3.08792	0.0666667							4.93085	0.133333
				3.10158	0.0666667							4.93865	0.133333
				3.10158	0							4.93865	0
				3.11525	0							4.94646	0
				3.11525	0.0666667							4.94646	0.133333
				3.12891	0.0666667							4.95426	0.133333
				3.12891	0							4.95426	0
				3.14257	0							4.96206	0
				3.14257	0.0666667							4.96206	0.133333
				3.15624	0.0666667							4.96986	0.133333
				3.15624	0							4.96986	0
				3.1699	0							4.97766	0
				3.1699	0.0666667							4.97766	0.133333
				3.18356	0.0666667							4.98547	0.133333
				3.18356	0							4.98547	0
				3.19723	0							4.99327	0
				3.19723	0.0666667							4.99327	0.133333
				3.21089	0.0666667							5.00107	0.133333
				3.21089	0							5.00107	0
				3.22455	0							5.00887	0
				3.22455	0.0666667							5.00887	0.133333
				3.23822	0.0666667							5.01667	0.133333
				3.23822	0							5.01667	0
				3.25188	0							5.02448	0
				3.25188	0.0666667							5.02448	0.133333
				3.26554	0.0666667							5.03228	0.133333
				3.26554	0							5.03228	0
				3.27921	0							5.04008	0
				3.27921	0.0666667							5.04008	0.133333
				3.29287	0.0666667							5.04788	0.133333
				3.29287	0							5.04788	0
				3.30653	0							5.05568	0
				3.30653	0.0666667							5.05568	0.133333
				3.3202	0.0666667							5.06349	0.133333
				3.3202	0							5.06349	0
				3.33386	0							5.07129	0
				3.33386	0.0666667							5.07129	0.133333
				3.34752	0.0666667							5.07909	0.133333
				3.34752	0							5.07909	0
				3.36119	0							5.08689	0
				3.36119	0.0666667							5.08689	0.133333
				3.37485	0.0666667							5.09469	0.133333
				3.37485	0							5.09469	0
				3.38851	0							5.1025	0
				3.38851	0.0666667							5.1025	0.133333
				3.40218	0.0666667							5.1103	0.133333
				3.40218	0							5.1103	0
				3.41584	0							5.1181	0
				3.41584	0.0666667							5.1181	0.133333
				3.4295	0.0666667							5.1259	0.133333
				3.4295	0							5.1259	0
				3.44317	0							5.1337	0
				3.44317	0.0666667							5.1337	0.133333
				3.45683	0.0666667							5.1415	0.133333
				3.45683	0							5.1415	0
				3.4705	0							5.14931	0
				3.4705	0.0666667							5.14931	0.133333
				3.48416	0.0666667							5.15711	0.133333
				3.48416	0							5.15711	0
				3.49782	0							5.16491	0
				3.49782	0.0666667							5.16491	0.133333
				3.51149	0.0666667							5.17271	0.133333
				3.51149	0							5.17271	0
				3.52515	0							5.18051	0
				3.52515	0.0666667							5.18051	0.133333
				3.53881	0.0666667							5.18832	0.133333
				3.53881	0							5.18832	0
				3.55248	0							5.19612	0
				3.55248	0.0666667							5.19612	0.133333
				3.56614	0.0666667							5.20392	0.133333
				3.56614	0							5.20392	0
				3.5798	0							5.21172	0
				3.5798	0.0666667							5.21172	0.133333
				3.59347	0.0666667							5.21952	0.133333
				3.59347	0							5.21952	0
				3.60713	0							5.22733	0
				3.60713	0.0666667							5.22733	0.133333
				3.62079	0.0666667							5.23513	0.133333
				3.62079	0							5.23513	0
				3.63446	0							5.24293	0
				3.63446	0.0666667							5.24293	0.133333
				3.64812	0.0666667							5.25073	0.133333
				3.64812	0							5.25073	0
				3.66178	0							5.25853	0
				3.66178	0.0666667							5.25853	0.133333
				3.67545	0.0666667							5.26634	0.133333
				3.67545	0							5.26634	0
				3.68911	0							5.27414	0
				3.68911	0.0666667							5.27414	0.133333
				3.70277	0.0666667							5.28194	0.133333
				3.70277	0							5.28194	0
				3.71644	0							5.28974	0
				3.71644	0.0666667							5.28974	0.133333
				3.7301	0.0666667							5.29754	0.133333
				3.7301	0							5.29754	0
				3.74376	0							5.30535	0
				3.74376	0.0666667							5.30535	0.133333
				3.75743	0.0666667							5.31315	0.133333
				3.75743	0							5.31315	0
				3.77109	0							5.32095	0
				3.77109	0.0666667							5.32095	0.133333
				3.78475	0.0666667							5.32875	0.133333
				3.78475	0							5.32875	0
				3.79842	0							5.33655	0
				3.79842	0.0666667							5.33655	0.133333
				3.81208	0.0666667							5.34436	0.133333
				3.81208	0							5.34436	0
				3.82574	0							5.35216	0
				3.82574	0.0666667							5.35216	0.133333
				3.83941	0.0666667							5.35996	0.133333
				3.83941	0							5.35996	0
				3.85307	0							5.36776	0
				3.85307	0.0666667							5.36776	0.133333
				3.86673	0.0666667							5.37556	0.133333
				3.86673	0							5.37556	0
				3.8804	0							5.38337	0
				3.8804	0.0666667							5.38337	0.133333
				3.89406	0.0666667							5.39117	0.133333
				3.89406	0							5.39117	0
				3.90772	0							5.39897	0
				3.90772	0.0666667							5.39897	0.133333
				3.92139	0.0666667							5.40677	0.133333
				3.92139	0							5.40677	0
				3.93505	0							5.41457	0
				3.93505	0.0666667							5.41457	0.133333
				3.94871	0.0666667							5.42238	0.133333
				3.94871	0							5.42238	0
				3.96238	0							5.43018	0
				3.96238	0.0666667							5.43018	0.133333
				3.97604	0.0666667							5.43798	0.133333
				3.97604	0							5.43798	0
				3.9897	0							5.44578	0
				3.9897	0.0666667							5.44578	0.133333
				4.00337	0.0666667							5.45358	0.133333
				4.00337	0							5.45358	0
				4.01703	0							5.46139	0
				4.01703	0.0666667							5.46139	0.133333
				4.03069	0.0666667							5.46919	0.133333
				4.03069	0							5.46919	0
				4.04436	0							5.47699	0
				4.04436	0.0666667							5.47699	0.133333
				4.05802	0.0666667							5.48479	0.133333
				4.05802	0							5.48479	0
				4.07168	0							5.49259	0
				4.07168	0.0666667							5.49259	0.133333
				4.08535	0.0666667							5.5004	0.133333
				4.08535	0							5.5004	0
				4.09901	0							5.5082	0
				4.09901	0.0666667							5.5082	0.133333
				4.11267	0.0666667							5.516	0.133333
				4.11267	0							5.516	0
				4.12634	0							5.5238	0
				4.12634	0.0666667							5.5238	0.133333
				4.14	0.0666667							5.5316	0.133333
				4.14	0							5.5316	0
				4.15366	0							5.53941	0
				4.15366	0.0666667							5.53941	0.133333
				4.16733	0.0666667							5.54721	0.133333
				4.16733	0							5.54721	0
				4.18099	0							5.55501	0
				4.18099	0.0666667							5.55501	0.133333
				4.19465	0.0666667							5.56281	0.133333
				4.19465	0							5.56281	0
				4.20832	0							5.57061	0
				4.20832	0.0666667							5.57061	0.133333
				4.22198	0.0666667							5.57842	0.133333
				4.22198	0							5.57842	0
				4.23564	0							5.58622	0
				4.23564	0.0666667							5.58622	0.133333
				4.24931	0.0666667							5.59402	0.133333
				4.24931	0							5.59402	0
				4.26297	0							5.60182	0
				4.26297	0.0666667							5.60182	0.133333
				4.27663	0.0666667							5.60962	0.133333
				4.27663	0							5.60962	0
				4.2903	0							5.61743	0
				4.2903	0.0666667							5.61743	0.133333
				4.30396	0.0666667							5.62523	0.133333
				4.30396	0							5.62523	0
				4.31762	0							5.63303	0
				4.31762	0.0666667							5.63303	0.133333
				4.33129	0.0666667							5.64083	0.133333
				4.33129	0							5.64083	0
				4.34495	0							5.64863	0
				4.34495	0.0666667							5.64863	0.133333
				4.35861	0.0666667							5.65644	0.133333
				4.35861	0							5.65644	0
				4.37228	0							5.66424	0
				4.37228	0.0666667							5.66424	0.133333
				4.38594	0.0666667							5.67204	0.133333
				4.38594	0							5.67204	0
				4.3996	0							5.67984	0
				4.3996	0.0666667							5.67984	0.133333
				4.41327	0.0666667							5.68764	0.133333
				4.41327	0							5.68764	0
				4.42693	0							5.69545	0
				4.42693	0.0666667							5.69545	0.133333
				4.44059	0.0666667							5.70325	0.133333
				4.44059	0							5.70325	0
				4.45426	0							5.71105	0
				4.45426	0.0666667							5.71105	0.133333
				4.46792	0.0666667							5.71885	0.133333
				4.46792	0							5.71885	0
				4.48158	0							5.72665	0
				4.48158	0.0666667							5.72665	0.133333
				4.49525	0.0666667							5.73446	0.133333
				4.49525	0							5.73446	0
				4.50891	0							5.74226	0
				4.50891	0.0666667							5.74226	0.133333
				4.52257	0.0666667							5.75006	0.133333
				4.52257	0							5.75006	0
				4.53624	0							5.75786	0
				4.53624	0.0666667							5.75786	0.133333
				4.5499	0.0666667							5.76566	0.133333
				4.5499	0							5.76566	0
				4.56356	0							5.77347	0
				4.56356	0.0666667							5.77347	0.133333
				4.57723	0.0666667							5.78127	0.133333
				4.57723	0							5.78127	0
				4.59089	0							5.78907	0
				4.59089	0.0666667							5.78907	0.133333
				4.60455	0.0666667							5.79687	0.133333
				4.60455	0							5.79687	0
				4.61822	0							5.80467	0
				4.61822	0.0666667							5.80467	0.133333
				4.63188	0.0666667							5.81248	0.133333
				4.63188	0							5.81248	0
				4.64554	0							5.82028	0
				4.64554	0.0666667							5.82028	0.133333
				4.65921	0.0666667							5.82808	0.133333
				4.65921	0							5.82808	0
				4.67287	0							5.83588	0
				4.67287	0.0666667							5.83588	0.133333
				4.68653	0.0666667							5.84368	0.133333
				4.68653	0							5.84368	0
				4.7002	0							5.85149	0
				4.7002	0.0666667							5.85149	0.133333
				4.71386	0.0666667							5.85929	0.133333
				4.71386	0							5.85929	0
				4.72752	0							5.86709	0
				4.72752	0.0666667							5.86709	0.133333
				4.74119	0.0666667							5.87489	0.133333
				4.74119	0							5.87489	0
				4.75485	0							5.88269	0
				4.75485	0.0666667							5.88269	0.133333
				4.76851	0.0666667							5.8905	0.133333
				4.76851	0							5.8905	0
				4.78218	0							5.8983	0
				4.78218	0.0666667							5.8983	0.133333
				4.79584	0.0666667							5.9061	0.133333
				4.79584	0							5.9061	0
				4.8095	0							5.9139	0
				4.8095	0.0666667							5.9139	0.133333
				4.82317	0.0666667							5.9217	0.133333
				4.82317	0							5.9217	0
				4.83683	0							5.9295	0
				4.83683	0.0666667							5.9295	0.133333
				4.8505	0.0666667							5.93731	0.133333
				4.8505	0							5.93731	0
				4.86416	0							5.94511	0
				4.86416	0.0666667							5.94511	0.133333
				4.87782	0.0666667							5.95291	0.133333
				4.87782	0							5.95291	0
				4.89149	0							5.96071	0
				4.89149	0.0666667							5.96071	0.133333
				4.90515	0.0666667							5.96851	0.133333
				4.90515	0							5.96851	0
				4.91881	0							5.97632	0
				4.91881	0.0666667							5.97632	0.133333
				4.93248	0.0666667							5.98412	0.133333
				4.93248	0							5.98412	0
				4.94614	0							5.99192	0
				4.94614	0.0666667							5.99192	0.133333
				4.9598	0.0666667							5.99972	0.133333
				4.9598	0							5.99972	0
				4.97347	0							6.00752	0
				4.97347	0.0666667							6.00752	0.133333
				4.98713	0.0666667							6.01533	0.133333
				4.98713	0							6.01533	0
				5.00079	0							6.02313	0
				5.00079	0.0666667							6.02313	0.133333
				5.01446	0.0666667							6.03093	0.133333
				5.01446	0							6.03093	0
				5.02812	0							6.03873	0
				5.02812	0.0666667							6.03873	0.133333
				5.04178	0.0666667							6.04653	0.133333
				5.04178	0							6.04653	0
				5.05545	0							6.05434	0
				5.05545	0.0666667							6.05434	0.133333
				5.06911	0.0666667							6.06214	0.133333
				5.06911	0							6.06214	0
				5.08277	0							6.06994	0
				5.08277	0.0666667							6.06994	0.133333
				5.09644	0.0666667							6.07774	0.133333
				5.09644	0							6.07774	0
				5.1101	0							6.08554	0
				5.1101	0.0666667							6.08554	0.133333
				5.12376	0.0666667							6.09335	0.133333
				5.12376	0							6.09335	0
				5.13743	0							6.10115	0
				5.13743	0.0666667							6.10115	0.133333
				5.15109	0.0666667							6.10895	0.133333
				5.15109	0							6.10895	0
				5.16475	0							6.11675	0
				5.16475	0.0666667							6.11675	0.133333
				5.17842	0.0666667							6.12455	0.133333
				5.17842	0							6.12455	0
				5.19208	0							6.13236	0
				5.19208	0.0666667							6.13236	0.133333
				5.20574	0.0666667							6.14016	0.133333
				5.20574	0							6.14016	0
				5.21941	0							6.14796	0
				5.21941	0.0666667							6.14796	0.133333
				5.23307	0.0666667							6.15576	0.133333
				5.23307	0							6.15576	0
				5.24673	0							6.16356	0
				5.24673	0.0666667							6.16356	0.133333
				5.2604	0.0666667							6.17137	0.133333
				5.2604	0							6.17137	0
				5.27406	0							6.17917	0
				5.27406	0.0666667							6.17917	0.133333
				5.28772	0.0666667							6.18697	0.133333
				5.28772	0							6.18697	0
				5.30139	0							6.19477	0
				5.30139	0.0666667							6.19477	0.133333
				5.31505	0.0666667							6.20257	0.133333
				5.31505	0							6.20257	0
				5.32871	0							6.21038	0
				5.32871	0.0666667							6.21038	0.133333
				5.34238	0.0666667							6.21818	0.133333
				5.34238	0							6.21818	0
				5.35604	0							6.22598	0
				5.35604	0.0666667							6.22598	0.133333
				5.3697	0.0666667							6.23378	0.133333
				5.3697	0							6.23378	0
				5.38337	0							6.24158	0
				5.38337	0.0666667							6.24158	0.133333
				5.39703	0.0666667							6.24939	0.133333
				5.39703	0							6.24939	0
				5.41069	0							6.25719	0
				5.41069	0.0666667							6.25719	0.133333
				5.42436	0.0666667							6.26499	0.133333
				5.42436	0							6.26499	0
				5.43802	0							6.27279	0
				5.43802	0.0666667							6.27279	0.133333
				5.45168	0.0666667							6.28059	0.133333
				5.45168	0							6.28059	0
				5.46535	0							6.2884	0
				5.46535	0.0666667							6.2884	0.133333
				5.47901	0.0666667							6.2962	0.133333
				5.47901	0							6.2962	0
				5.49267	0							6.304	0
				5.49267	0.0666667							6.304	0.0666667
				5.50634	0.0666667							6.3118	0.0666667
				5.50634	0							6.3118	0
				5.52	0							6.3196	0
				5.52	0.0666667							6.3196	0.0666667
				5.53366	0.0666667							6.32741	0.0666667
				5.53366	0							6.32741	0
				5.54733	0							6.33521	0
				5.54733	0.0666667							6.33521	0.0666667
				5.56099	0.0666667							6.34301	0.0666667
				5.56099	0							6.34301	0
				5.57465	0							6.35081	0
				5.57465	0.0666667							6.35081	0.0666667
				5.58832	0.0666667							6.35861	0.0666667
				5.58832	0							6.35861	0
				5.60198	0							6.36642	0
				5.60198	0.0666667							6.36642	0.0666667
				5.61564	0.0666667							6.37422	0.0666667
				5.61564	0							6.37422	0
				5.62931	0							6.38202	0
				5.62931	0.0666667							6.38202	0.0666667
				5.64297	0.0666667							6.38982	0.0666667
				5.64297	0							6.38982	0
				5.65663	0							6.39762	0
				5.65663	0.0666667							6.39762	0.0666667
				5.6703	0.0666667							6.40543	0.0666667
				5.6703	0							6.40543	0
				5.68396	0							6.41323	0
				5.68396	0.0666667							6.41323	0.0666667
				5.69762	0.0666667							6.42103	0.0666667
				5.69762	0							6.42103	0
				5.71129	0							6.42883	0
				5.71129	0.0666667							6.42883	0.0666667
				5.72495	0.0666667							6.43663	0.0666667
				5.72495	0							6.43663	0
				5.73861	0							6.44444	0
				5.73861	0.0666667							6.44444	0.0666667
				5.75228	0.0666667							6.45224	0.0666667
				5.75228	0							6.45224	0
				5.76594	0							6.46004	0
				5.76594	0.0666667							6.46004	0.0666667
				5.7796	0.0666667							6.46784	0.0666667
				5.7796	0							6.46784	0
				5.79327	0							6.47564	0
				5.79327	0.0666667							6.47564	0.0666667
				5.80693	0.0666667							6.48345	0.0666667
				5.80693	0							6.48345	0
				5.82059	0							6.49125	0
				5.82059	0.0666667							6.49125	0.0666667
				5.83426	0.0666667							6.49905	0.0666667
				5.83426	0							6.49905	0
				5.84792	0							6.50685	0
				5.84792	0.0666667							6.50685	0.0666667
				5.86158	0.0666667							6.51465	0.0666667
				5.86158	0							6.51465	0
				5.87525	0							6.52246	0
				5.87525	0.0666667							6.52246	0.0666667
				5.88891	0.0666667							6.53026	0.0666667
				5.88891	0							6.53026	0
				5.90257	0							6.53806	0
				5.90257	0.0666667							6.53806	0.0666667
				5.91624	0.0666667							6.54586	0.0666667
				5.91624	0							6.54586	0
				5.9299	0							6.55366	0
				5.9299	0.0666667							6.55366	0.0666667
				5.94356	0.0666667							6.56147	0.0666667
				5.94356	0							6.56147	0
				5.95723	0							6.56927	0
				5.95723	0.0666667							6.56927	0.0666667
				5.97089	0.0666667							6.57707	0.0666667
				5.97089	0							6.57707	0
				5.98455	0							6.58487	0
				5.98455	0.0666667							6.58487	0.0666667
				5.99822	0.0666667							6.59267	0.0666667
				5.99822	0							6.59267	0
				6.01188	0							6.60048	0
				6.01188	0.0666667							6.60048	0.0666667
				6.02554	0.0666667							6.60828	0.0666667
				6.02554	0							6.60828	0
				6.03921	0							6.61608	0
				6.03921	0.0666667							6.61608	0.0666667
				6.05287	0.0666667							6.62388	0.0666667
				6.05287	0							6.62388	0
				6.06653	0							6.63168	0
				6.06653	0.0666667							6.63168	0.0666667
				6.0802	0.0666667							6.63949	0.0666667
				6.0802	0							6.63949	0
				6.09386	0							6.64729	0
				6.09386	0.0666667							6.64729	0.0666667
				6.10752	0.0666667							6.65509	0.0666667
				6.10752	0							6.65509	0
				6.12119	0							6.66289	0
				6.12119	0.0666667							6.66289	0.0666667
				6.13485	0.0666667							6.67069	0.0666667
				6.13485	0							6.67069	0
				6.14851	0							6.6785	0
				6.14851	0.0666667							6.6785	0.0666667
				6.16218	0.0666667							6.6863	0.0666667
				6.16218	0							6.6863	0
				6.17584	0							6.6941	0
				6.17584	0.0666667							6.6941	0.0666667
				6.1895	0.0666667							6.7019	0.0666667
				6.1895	0							6.7019	0
				6.20317	0							6.7097	0
				6.20317	0.0666667							6.7097	0.0666667
				6.21683	0.0666667							6.7175	0.0666667
				6.21683	0							6.7175	0
				6.2305	0							6.72531	0
				6.2305	0.0666667							6.72531	0.0666667
				6.24416	0.0666667							6.73311	0.0666667
				6.24416	0							6.73311	0
				6.25782	0							6.74091	0
				6.25782	0.0666667							6.74091	0.0666667
				6.27149	0.0666667							6.74871	0.0666667
				6.27149	0							6.74871	0
				6.28515	0							6.75651	0
				6.28515	0.0666667							6.75651	0.0666667
				6.29881	0.0666667							6.76432	0.0666667
				6.29881	0							6.76432	0
				6.31248	0							6.77212	0
				6.31248	0.0666667							6.77212	0.0666667
				6.32614	0.0666667							6.77992	0.0666667
				6.32614	0							6.77992	0
				6.3398	0							6.78772	0
				6.3398	0.0666667							6.78772	0.0666667
				6.35347	0.0666667							6.79552	0.0666667
				6.35347	0							6.79552	0
				6.36713	0							6.80333	0
				6.36713	0.0666667							6.80333	0.0666667
				6.38079	0.0666667							6.81113	0.0666667
				6.38079	0							6.81113	0
				6.39446	0							6.81893	0
				6.39446	0.0666667							6.81893	0.0666667
				6.40812	0.0666667							6.82673	0.0666667
				6.40812	0							6.82673	0
				6.42178	0							6.83453	0
				6.42178	0.0666667							6.83453	0.0666667
				6.43545	0.0666667							6.84234	0.0666667
				6.43545	0							6.84234	0
				6.44911	0							6.85014	0
				6.44911	0.0666667							6.85014	0.0666667
				6.46277	0.0666667							6.85794	0.0666667
				6.46277	0							6.85794	0
				6.47644	0							6.86574	0
				6.47644	0.0666667							6.86574	0.0666667
				6.4901	0.0666667							6.87354	0.0666667
				6.4901	0							6.87354	0
				6.50376	0							6.88135	0
				6.50376	0.0666667							6.88135	0.0666667
				6.51743	0.0666667							6.88915	0.0666667
				6.51743	0							6.88915	0
				6.53109	0							6.89695	0
				6.53109	0.0666667							6.89695	0.0666667
				6.54475	0.0666667							6.90475	0.0666667
				6.54475	0							6.90475	0
				6.55842	0							6.91255	0
				6.55842	0.0666667							6.91255	0.0666667
				6.57208	0.0666667							6.92036	0.0666667
				6.57208	0							6.92036	0
				6.58574	0							6.92816	0
				6.58574	0.0666667							6.92816	0.0666667
				6.59941	0.0666667							6.93596	0.0666667
				6.59941	0							6.93596	0
				6.61307	0							6.94376	0
				6.61307	0.0666667							6.94376	0.0666667
				6.62673	0.0666667							6.95156	0.0666667
				6.62673	0							6.95156	0
				6.6404	0							6.95937	0
				6.6404	0.0666667							6.95937	0.0666667
				6.65406	0.0666667							6.96717	0.0666667
				6.65406	0							6.96717	0
				6.66772	0							6.97497	0
				6.66772	0.0666667							6.97497	0.0666667
				6.68139	0.0666667							6.98277	0.0666667
				6.68139	0							6.98277	0
				6.69505	0							6.99057	0
				6.69505	0.0666667							6.99057	0.0666667
				6.70871	0.0666667							6.99838	0.0666667
				6.70871	0							6.99838	0
				6.72238	0							7.00618	0
				6.72238	0.0666667							7.00618	0.0666667
				6.73604	0.0666667							7.01398	0.0666667
				6.73604	0							7.01398	0
				6.7497	0							7.02178	0
				6.7497	0.0666667							7.02178	0.0666667
				6.76337	0.0666667							7.02958	0.0666667
				6.76337	0							7.02958	0
				6.77703	0							7.03739	0
				6.77703	0.0666667							7.03739	0.0666667
				6.79069	0.0666667							7.04519	0.0666667
				6.79069	0							7.04519	0
				6.80436	0							7.05299	0
				6.80436	0.0666667							7.05299	0.0666667
				6.81802	0.0666667							7.06079	0.0666667
				6.81802	0							7.06079	0
				6.83168	0							7.06859	0
				6.83168	0.0666667							7.06859	0.0666667
				6.84535	0.0666667							7.0764	0.0666667
				6.84535	0							7.0764	0
				6.85901	0							7.0842	0
				6.85901	0.0666667							7.0842	0.0666667
				6.87267	0.0666667							7.092	0.0666667
				6.87267	0							7.092	0
				6.88634	0							7.0998	0
				6.88634	0.0666667							7.0998	0.0666667
				6.9	0.0666667							7.1076	0.0666667
				6.9	0							7.1076	0
				6.91366	0							7.11541	0
				6.91366	0.0666667							7.11541	0.0666667
				6.92733	0.0666667							7.12321	0.0666667
				6.92733	0							7.12321	0
				6.94099	0							7.13101	0
				6.94099	0.0666667							7.13101	0.0666667
				6.95465	0.0666667							7.13881	0.0666667
				6.95465	0							7.13881	0
				6.96832	0							7.14661	0
				6.96832	0.0666667							7.14661	0.0666667
				6.98198	0.0666667							7.15442	0.0666667
				6.98198	0							7.15442	0
				6.99564	0							7.16222	0
				6.99564	0.0666667							7.16222	0.0666667
				7.00931	0.0666667							7.17002	0.0666667
				7.00931	0							7.17002	0
				7.02297	0							7.17782	0
				7.02297	0.0666667							7.17782	0.0666667
				7.03663	0.0666667							7.18562	0.0666667
				7.03663	0							7.18562	0
				7.0503	0							7.19343	0
				7.0503	0.0666667							7.19343	0.0666667
				7.06396	0.0666667							7.20123	0.0666667
				7.06396	0							7.20123	0
				7.07762	0							7.20903	0
				7.07762	0.0666667							7.20903	0.0666667
				7.09129	0.0666667							7.21683	0.0666667
				7.09129	0							7.21683	0
				7.10495	0							7.22463	0
				7.10495	0.0666667							7.22463	0.0666667
				7.11861	0.0666667							7.23244	0.0666667
				7.11861	0							7.23244	0
				7.13228	0							7.24024	0
				7.13228	0.0666667							7.24024	0.0666667
				7.14594	0.0666667							7.24804	0.0666667
				7.14594	0							7.24804	0
				7.1596	0							7.25584	0
				7.1596	0.0666667							7.25584	0.0666667
				7.17327	0.0666667							7.26364	0.0666667
				7.17327	0							7.26364	0
				7.18693	0							7.27145	0
				7.18693	0.0666667							7.27145	0.0666667
				7.20059	0.0666667							7.27925	0.0666667
				7.20059	0							7.27925	0
				7.21426	0							7.28705	0
				7.21426	0.0666667							7.28705	0.0666667
				7.22792	0.0666667							7.29485	0.0666667
				7.22792	0							7.29485	0
				7.24158	0							7.30265	0
				7.24158	0.0666667							7.30265	0.0666667
				7.25525	0.0666667							7.31046	0.0666667
				7.25525	0							7.31046	0
				7.26891	0							7.31826	0
				7.26891	0.0666667							7.31826	0.0666667
				7.28257	0.0666667							7.32606	0.0666667
				7.28257	0							7.32606	0
				7.29624	0							7.33386	0
				7.29624	0.0666667							7.33386	0.0666667
				7.3099	0.0666667							7.34166	0.0666667
				7.3099	0							7.34166	0
				7.32356	0							7.34947	0
				7.32356	0.0666667							7.34947	0.0666667
				7.33723	0.0666667							7.35727	0.0666667
				7.33723	0							7.35727	0
				7.35089	0							7.36507	0
				7.35089	0.0666667							7.36507	0.0666667
				7.36455	0.0666667							7.37287	0.0666667
				7.36455	0							7.37287	0
				7.37822	0							7.38067	0
				7.37822	0.0666667							7.38067	0.0666667
				7.39188	0.0666667							7.38848	0.0666667
				7.39188	0							7.38848	0
				7.40554	0							7.39628	0
				7.40554	0.0666667							7.39628	0.0666667
				7.41921	0.0666667							7.40408	0.0666667
				7.41921	0							7.40408	0
				7.43287	0							7.41188	0
				7.43287	0.0666667							7.41188	0.0666667
				7.44653	0.0666667							7.41968	0.0666667
				7.44653	0							7.41968	0
				7.4602	0							7.42749	0
				7.4602	0.0666667							7.42749	0.0666667
				7.47386	0.0666667							7.43529	0.0666667
				7.47386	0							7.43529	0
				7.48752	0							7.44309	0
				7.48752	0.0666667							7.44309	0.0666667
				7.50119	0.0666667							7.45089	0.0666667
				7.50119	0							7.45089	0
				7.51485	0							7.45869	0
				7.51485	0.0666667							7.45869	0.0666667
				7.52851	0.0666667							7.4665	0.0666667
				7.52851	0							7.4665	0
				7.54218	0							7.4743	0
				7.54218	0.0666667							7.4743	0.0666667
				7.55584	0.0666667							7.4821	0.0666667
				7.55584	0							7.4821	0
				7.5695	0							7.4899	0
				7.5695	0.0666667							7.4899	0.0666667
				7.58317	0.0666667							7.4977	0.0666667
				7.58317	0							7.4977	0
				7.59683	0							7.5055	0
				7.59683	0.0666667							7.5055	0.0666667
				7.6105	0.0666667							7.51331	0.0666667
				7.6105	0							7.51331	0
				7.62416	0							7.52111	0
				7.62416	0.0666667							7.52111	0.0666667
				7.63782	0.0666667							7.52891	0.0666667
				7.63782	0							7.52891	0
				7.65149	0							7.53671	0
				7.65149	0.0666667							7.53671	0.0666667
				7.66515	0.0666667							7.54451	0.0666667
				7.66515	0							7.54451	0
				7.67881	0							7.55232	0
				7.67881	0.0666667							7.55232	0.0666667
				7.69248	0.0666667							7.56012	0.0666667
				7.69248	0							7.56012	0
				7.70614	0							7.56792	0
				7.70614	0.0666667							7.56792	0.0666667
				7.7198	0.0666667							7.57572	0.0666667
				7.7198	0							7.57572	0
				7.73347	0							7.58352	0
				7.73347	0.0666667							7.58352	0.0666667
				7.74713	0.0666667							7.59133	0.0666667
				7.74713	0							7.59133	0
				7.76079	0							7.59913	0
				7.76079	0.0666667							7.59913	0.0666667
				7.77446	0.0666667							7.60693	0.0666667
				7.77446	0							7.60693	0
				7.78812	0							7.61473	0
				7.78812	0.0666667							7.61473	0.0666667
				7.80178	0.0666667							7.62253	0.0666667
				7.80178	0							7.62253	0
				7.81545	0							7.63034	0
				7.81545	0.0666667							7.63034	0.0666667
				7.82911	0.0666667							7.63814	0.0666667
				7.82911	0							7.63814	0
				7.84277	0							7.64594	0
				7.84277	0.0666667							7.64594	0.0666667
				7.85644	0.0666667							7.65374	0.0666667
				7.85644	0							7.65374	0
				7.8701	0							7.66154	0
				7.8701	0.0666667							7.66154	0.0666667
				7.88376	0.0666667							7.66935	0.0666667
				7.88376	0							7.66935	0
				7.89743	0							7.67715	0
				7.89743	0.0666667							7.67715	0.0666667
				7.91109	0.0666667							7.68495	0.0666667
				7.91109	0							7.68495	0
				7.92475	0							7.69275	0
				7.92475	0.0666667							7.69275	0.0666667
				7.93842	0.0666667							7.70055	0.0666667
				7.93842	0							7.70055	0
				7.95208	0							7.70836	0
				7.95208	0.0666667							7.70836	0.0666667
				7.96574	0.0666667							7.71616	0.0666667
				7.96574	0							7.71616	0
				7.97941	0							7.72396	0
				7.97941	0.0666667							7.72396	0.0666667
				7.99307	0.0666667							7.73176	0.0666667
				7.99307	0							7.73176	0
				8.00673	0							7.73956	0
				8.00673	0.0666667							7.73956	0.0666667
				8.0204	0.0666667							7.74737	0.0666667
				8.0204	0							7.74737	0
				8.03406	0							7.75517	0
				8.03406	0.0666667							7.75517	0.0666667
				8.04772	0.0666667							7.76297	0.0666667
				8.04772	0							7.76297	0
				8.06139	0							7.77077	0
				8.06139	0.0666667							7.77077	0.0666667
				8.07505	0.0666667							7.77857	0.0666667
				8.07505	0							7.77857	0
				8.08871	0							7.78638	0
				8.08871	0.0666667							7.78638	0.0666667
				8.10238	0.0666667							7.79418	0.0666667
				8.10238	0							7.79418	0
				8.11604	0							7.80198	0
				8.11604	0.0666667							7.80198	0.0666667
				8.1297	0.0666667							7.80978	0.0666667
				8.1297	0							7.80978	0
				8.14337	0							7.81758	0
				8.14337	0.0666667							7.81758	0.0666667
				8.15703	0.0666667							7.82539	0.0666667
				8.15703	0							7.82539	0
				8.17069	0							7.83319	0
				8.17069	0.0666667							7.83319	0.0666667
				8.18436	0.0666667							7.84099	0.0666667
				8.18436	0							7.84099	0
				8.19802	0							7.84879	0
				8.19802	0.0666667							7.84879	0.0666667
				8.21168	0.0666667							7.85659	0.0666667
				8.21168	0							7.85659	0
				8.22535	0							7.8644	0
				8.22535	0.0666667							7.8644	0.0666667
				8.23901	0.0666667							7.8722	0.0666667
				8.23901	0							7.8722	0
				8.25267	0							7.88	0
				8.25267	0.0666667							7.88	0.333333
				8.26634	0.0666667							7.88788	0.333333
				8.26634	0							7.88788	0
				8.28	0							7.89576	0
				8.28	0.0666667							7.89576	0.333333
				8.29366	0.0666667							7.90364	0.333333
				8.29366	0							7.90364	0
				8.30733	0							7.91152	0
				8.30733	0.0666667							7.91152	0.333333
				8.32099	0.0666667							7.9194	0.333333
				8.32099	0							7.9194	0
				8.33465	0							7.92728	0
				8.33465	0.0666667							7.92728	0.333333
				8.34832	0.0666667							7.93516	0.333333
				8.34832	0							7.93516	0
				8.36198	0							7.94304	0
				8.36198	0.0666667							7.94304	0.333333
				8.37564	0.0666667							7.95092	0.333333
				8.37564	0							7.95092	0
				8.38931	0							7.9588	0
				8.38931	0.0666667							7.9588	0.333333
				8.40297	0.0666667							7.96668	0.333333
				8.40297	0							7.96668	0
				8.41663	0							7.97456	0
				8.41663	0.0666667							7.97456	0.333333
				8.4303	0.0666667							7.98244	0.333333
				8.4303	0							7.98244	0
				8.44396	0							7.99032	0
				8.44396	0.0666667							7.99032	0.333333
				8.45762	0.0666667							7.9982	0.333333
				8.45762	0							7.9982	0
				8.47129	0							8.00608	0
				8.47129	0.0666667							8.00608	0.333333
				8.48495	0.0666667							8.01396	0.333333
				8.48495	0							8.01396	0
				8.49861	0							8.02184	0
				8.49861	0.0666667							8.02184	0.333333
				8.51228	0.0666667							8.02972	0.333333
				8.51228	0							8.02972	0
				8.52594	0							8.0376	0
				8.52594	0.0666667							8.0376	0.333333
				8.5396	0.0666667							8.04548	0.333333
				8.5396	0							8.04548	0
				8.55327	0							8.05336	0
				8.55327	0.0666667							8.05336	0.333333
				8.56693	0.0666667							8.06124	0.333333
				8.56693	0							8.06124	0
				8.58059	0							8.06912	0
				8.58059	0.0666667							8.06912	0.333333
				8.59426	0.0666667							8.077	0.333333
				8.59426	0							8.077	0
				8.60792	0							8.08488	0
				8.60792	0.0666667							8.08488	0.333333
				8.62158	0.0666667							8.09276	0.333333
				8.62158	0							8.09276	0
				8.63525	0							8.10064	0
				8.63525	0.0666667							8.10064	0.333333
				8.64891	0.0666667							8.10852	0.333333
				8.64891	0							8.10852	0
				8.66257	0							8.1164	0
				8.66257	0.0666667							8.1164	0.333333
				8.67624	0.0666667							8.12428	0.333333
				8.67624	0							8.12428	0
				8.6899	0							8.13216	0
				8.6899	0.0666667							8.13216	0.333333
				8.70356	0.0666667							8.14004	0.333333
				8.70356	0							8.14004	0
				8.71723	0							8.14792	0
				8.71723	0.0666667							8.14792	0.333333
				8.73089	0.0666667							8.1558	0.333333
				8.73089	0							8.1558	0
				8.74455	0							8.16368	0
				8.74455	0.0666667							8.16368	0.333333
				8.75822	0.0666667							8.17156	0.333333
				8.75822	0							8.17156	0
				8.77188	0							8.17944	0
				8.77188	0.0666667							8.17944	0.333333
				8.78554	0.0666667							8.18732	0.333333
				8.78554	0							8.18732	0
				8.79921	0							8.1952	0
				8.79921	0.0666667							8.1952	0.333333
				8.81287	0.0666667							8.20308	0.333333
				8.81287	0							8.20308	0
				8.82653	0							8.21096	0
				8.82653	0.0666667							8.21096	0.333333
				8.8402	0.0666667							8.21884	0.333333
				8.8402	0							8.21884	0
				8.85386	0							8.22672	0
				8.85386	0.0666667							8.22672	0.333333
				8.86752	0.0666667							8.2346	0.333333
				8.86752	0							8.2346	0
				8.88119	0							8.24248	0
				8.88119	0.0666667							8.24248	0.333333
				8.89485	0.0666667							8.25036	0.333333
				8.89485	0							8.25036	0
				8.90851	0							8.25824	0
				8.90851	0.0666667							8.25824	0.333333
				8.92218	0.0666667							8.26612	0.333333
				8.92218	0							8.26612	0
				8.93584	0							8.274	0
				8.93584	0.0666667							8.274	0.333333
				8.9495	0.0666667							8.28188	0.333333
				8.9495	0							8.28188	0
				8.96317	0							8.28976	0
				8.96317	0.0666667							8.28976	0.333333
				8.97683	0.0666667							8.29764	0.333333
				8.97683	0							8.29764	0
				8.9905	0							8.30552	0
				8.9905	0.0666667							8.30552	0.333333
				9.00416	0.0666667							8.3134	0.333333
				9.00416	0							8.3134	0
				9.01782	0							8.32128	0
				9.01782	0.0666667							8.32128	0.333333
				9.03149	0.0666667							8.32916	0.333333
				9.03149	0							8.32916	0
				9.04515	0							8.33704	0
				9.04515	0.0666667							8.33704	0.333333
				9.05881	0.0666667							8.34492	0.333333
				9.05881	0							8.34492	0
				9.07248	0							8.3528	0
				9.07248	0.0666667							8.3528	0.333333
				9.08614	0.0666667							8.36068	0.333333
				9.08614	0							8.36068	0
				9.0998	0							8.36856	0
				9.0998	0.0666667							8.36856	0.333333
				9.11347	0.0666667							8.37644	0.333333
				9.11347	0							8.37644	0
				9.12713	0							8.38432	0
				9.12713	0.0666667							8.38432	0.333333
				9.14079	0.0666667							8.3922	0.333333
				9.14079	0							8.3922	0
				9.15446	0							8.40008	0
				9.15446	0.0666667							8.40008	0.333333
				9.16812	0.0666667							8.40796	0.333333
				9.16812	0							8.40796	0
				9.18178	0							8.41584	0
				9.18178	0.0666667							8.41584	0.333333
				9.19545	0.0666667							8.42372	0.333333
				9.19545	0							8.42372	0
				9.20911	0							8.4316	0
				9.20911	0.0666667							8.4316	0.333333
				9.22277	0.0666667							8.43948	0.333333
				9.22277	0							8.43948	0
				9.23644	0							8.44736	0
				9.23644	0.0666667							8.44736	0.333333
				9.2501	0.0666667							8.45524	0.333333
				9.2501	0							8.45524	0
				9.26376	0							8.46312	0
				9.26376	0.0666667							8.46312	0.333333
				9.27743	0.0666667							8.471	0.333333
				9.27743	0							8.471	0
				9.29109	0							8.47888	0
				9.29109	0.0666667							8.47888	0.333333
				9.30475	0.0666667							8.48676	0.333333
				9.30475	0							8.48676	0
				9.31842	0							8.49464	0
				9.31842	0.0666667							8.49464	0.333333
				9.33208	0.0666667							8.50252	0.333333
				9.33208	0							8.50252	0
				9.34574	0							8.5104	0
				9.34574	0.0666667							8.5104	0.333333
				9.35941	0.0666667							8.51828	0.333333
				9.35941	0							8.51828	0
				9.37307	0							8.52616	0
				9.37307	0.0666667							8.52616	0.333333
				9.38673	0.0666667							8.53404	0.333333
				9.38673	0							8.53404	0
				9.4004	0							8.54192	0
				9.4004	0.0666667							8.54192	0.333333
				9.41406	0.0666667							8.5498	0.333333
				9.41406	0							8.5498	0
				9.42772	0							8.55768	0
				9.42772	0.0666667							8.55768	0.333333
				9.44139	0.0666667							8.56556	0.333333
				9.44139	0							8.56556	0
				9.45505	0							8.57344	0
				9.45505	0.0666667							8.57344	0.333333
				9.46871	0.0666667							8.58132	0.333333
				9.46871	0							8.58132	0
				9.48238	0							8.5892	0
				9.48238	0.0666667							8.5892	0.333333
				9.49604	0.0666667							8.59708	0.333333
				9.49604	0							8.59708	0
				9.5097	0							8.60496	0
				9.5097	0.0666667							8.60496	0.333333
				9.52337	0.0666667							8.61284	0.333333
				9.52337	0							8.61284	0
				9.53703	0							8.62072	0
				9.53703	0.0666667							8.62072	0.333333
				9.55069	0.0666667							8.6286	0.333333
				9.55069	0							8.6286	0
				9.56436	0							8.63648	0
				9.56436	0.0666667							8.63648	0.333333
				9.57802	0.0666667							8.64436	0.333333
				9.57802	0							8.64436	0
				9.59168	0							8.65224	0
				9.59168	0.0666667							8.65224	0.333333
				9.60535	0.0666667							8.66012	0.333333
				9.60535	0							8.66012	0
				9.61901	0							8.668	0
				9.61901	0.0666667							8.668	0.333333
				9.63267	0.0666667							8.67588	0.333333
				9.63267	0							8.67588	0
				9.64634	0							8.68376	0
				9.64634	0.0666667							8.68376	0.333333
				9.66	0.0666667							8.69164	0.333333
				9.66	0							8.69164	0
				9.67366	0							8.69952	0
				9.67366	0.0666667							8.69952	0.333333
				9.68733	0.0666667							8.7074	0.333333
				9.68733	0							8.7074	0
				9.70099	0							8.71528	0
				9.70099	0.0666667							8.71528	0.333333
				9.71465	0.0666667							8.72316	0.333333
				9.71465	0							8.72316	0
				9.72832	0							8.73104	0
				9.72832	0.0666667							8.73104	0.333333
				9.74198	0.0666667							8.73892	0.333333
				9.74198	0							8.73892	0
				9.75564	0							8.7468	0
				9.75564	0.0666667							8.7468	0.333333
				9.76931	0.0666667							8.75468	0.333333
				9.76931	0							8.75468	0
				9.78297	0							8.76256	0
				9.78297	0.0666667							8.76256	0.333333
				9.79663	0.0666667							8.77044	0.333333
				9.79663	0							8.77044	0
				9.8103	0							8.77832	0
				9.8103	0.0666667							8.77832	0.333333
				9.82396	0.0666667							8.7862	0.333333
				9.82396	0							8.7862	0
				9.83762	0							8.79408	0
				9.83762	0.0666667							8.79408	0.333333
				9.85129	0.0666667							8.80196	0.333333
				9.85129	0							8.80196	0
				9.86495	0							8.80984	0
				9.86495	0.0666667							8.80984	0.333333
				9.87861	0.0666667							8.81772	0.333333
				9.87861	0							8.81772	0
				9.89228	0							8.8256	0
				9.89228	0.0666667							8.8256	0.333333
				9.90594	0.0666667							8.83348	0.333333
				9.90594	0							8.83348	0
				9.9196	0							8.84136	0
				9.9196	0.0666667							8.84136	0.333333
				9.93327	0.0666667							8.84924	0.333333
				9.93327	0							8.84924	0
				9.94693	0							8.85712	0
				9.94693	0.0666667							8.85712	0.333333
				9.96059	0.0666667							8.865	0.333333
				9.96059	0							8.865	0
				9.97426	0							8.87288	0
				9.97426	0.0666667							8.87288	0.333333
				9.98792	0.0666667							8.88076	0.333333
				9.98792	0							8.88076	0
				10.0016	0							8.88864	0
				10.0016	0.0666667							8.88864	0.333333
				10.0152	0.0666667							8.89652	0.333333
				10.0152	0							8.89652	0
				10.0289	0							8.9044	0
				10.0289	0.0666667							8.9044	0.333333
				10.0426	0.0666667							8.91228	0.333333
				10.0426	0							8.91228	0
				10.0562	0							8.92016	0
				10.0562	0.0666667							8.92016	0.333333
				10.0699	0.0666667							8.92804	0.333333
				10.0699	0							8.92804	0
				10.0836	0							8.93592	0
				10.0836	0.0666667							8.93592	0.333333
				10.0972	0.0666667							8.9438	0.333333
				10.0972	0							8.9438	0
				10.1109	0							8.95168	0
				10.1109	0.0666667							8.95168	0.333333
				10.1246	0.0666667							8.95956	0.333333
				10.1246	0							8.95956	0
				10.1382	0							8.96744	0
				10.1382	0.0666667							8.96744	0.333333
				10.1519	0.0666667							8.97532	0.333333
				10.1519	0							8.97532	0
				10.1655	0							8.9832	0
				10.1655	0.0666667							8.9832	0.333333
				10.1792	0.0666667							8.99108	0.333333
				10.1792	0							8.99108	0
				10.1929	0							8.99896	0
				10.1929	0.0666667							8.99896	0.333333
				10.2065	0.0666667							9.00684	0.333333
				10.2065	0							9.00684	0
				10.2202	0							9.01472	0
				10.2202	0.0666667							9.01472	0.333333
				10.2339	0.0666667							9.0226	0.333333
				10.2339	0							9.0226	0
				10.2475	0							9.03048	0
				10.2475	0.0666667							9.03048	0.333333
				10.2612	0.0666667							9.03836	0.333333
				10.2612	0							9.03836	0
				10.2749	0							9.04624	0
				10.2749	0.0666667							9.04624	0.333333
				10.2885	0.0666667							9.05412	0.333333
				10.2885	0							9.05412	0
				10.3022	0							9.062	0
				10.3022	0.0666667							9.062	0.333333
				10.3158	0.0666667							9.06988	0.333333
				10.3158	0							9.06988	0
				10.3295	0							9.07776	0
				10.3295	0.0666667							9.07776	0.333333
				10.3432	0.0666667							9.08564	0.333333
				10.3432	0							9.08564	0
				10.3568	0							9.09352	0
				10.3568	0.0666667							9.09352	0.333333
				10.3705	0.0666667							9.1014	0.333333
				10.3705	0							9.1014	0
				10.3842	0							9.10928	0
				10.3842	0.0666667							9.10928	0.333333
				10.3978	0.0666667							9.11716	0.333333
				10.3978	0							9.11716	0
				10.4115	0							9.12504	0
				10.4115	0.0666667							9.12504	0.333333
				10.4251	0.0666667							9.13292	0.333333
				10.4251	0							9.13292	0
				10.4388	0							9.1408	0
				10.4388	0.0666667							9.1408	0.333333
				10.4525	0.0666667							9.14868	0.333333
				10.4525	0							9.14868	0
				10.4661	0							9.15656	0
				10.4661	0.0666667							9.15656	0.333333
				10.4798	0.0666667							9.16444	0.333333
				10.4798	0							9.16444	0
				10.4935	0							9.17232	0
				10.4935	0.0666667							9.17232	0.333333
				10.5071	0.0666667							9.1802	0.333333
				10.5071	0							9.1802	0
				10.5208	0							9.18808	0
				10.5208	0.0666667							9.18808	0.333333
				10.5345	0.0666667							9.19596	0.333333
				10.5345	0							9.19596	0
				10.5481	0							9.20384	0
				10.5481	0.0666667							9.20384	0.333333
				10.5618	0.0666667							9.21172	0.333333
				10.5618	0							9.21172	0
				10.5754	0							9.2196	0
				10.5754	0.0666667							9.2196	0.333333
				10.5891	0.0666667							9.22748	0.333333
				10.5891	0							9.22748	0
				10.6028	0							9.23536	0
				10.6028	0.0666667							9.23536	0.333333
				10.6164	0.0666667							9.24324	0.333333
				10.6164	0							9.24324	0
				10.6301	0							9.25112	0
				10.6301	0.0666667							9.25112	0.333333
				10.6438	0.0666667							9.259	0.333333
				10.6438	0							9.259	0
				10.6574	0							9.26688	0
				10.6574	0.0666667							9.26688	0.333333
				10.6711	0.0666667							9.27476	0.333333
				10.6711	0							9.27476	0
				10.6848	0							9.28264	0
				10.6848	0.0666667							9.28264	0.333333
				10.6984	0.0666667							9.29052	0.333333
				10.6984	0							9.29052	0
				10.7121	0							9.2984	0
				10.7121	0.0666667							9.2984	0.333333
				10.7257	0.0666667							9.30628	0.333333
				10.7257	0							9.30628	0
				10.7394	0							9.31416	0
				10.7394	0.0666667							9.31416	0.333333
				10.7531	0.0666667							9.32204	0.333333
				10.7531	0							9.32204	0
				10.7667	0							9.32992	0
				10.7667	0.0666667							9.32992	0.333333
				10.7804	0.0666667							9.3378	0.333333
				10.7804	0							9.3378	0
				10.7941	0							9.34568	0
				10.7941	0.0666667							9.34568	0.333333
				10.8077	0.0666667							9.35356	0.333333
				10.8077	0							9.35356	0
				10.8214	0							9.36144	0
				10.8214	0.0666667							9.36144	0.333333
				10.835	0.0666667							9.36932	0.333333
				10.835	0							9.36932	0
				10.8487	0							9.3772	0
				10.8487	0.0666667							9.3772	0.333333
				10.8624	0.0666667							9.38508	0.333333
				10.8624	0							9.38508	0
				10.876	0							9.39296	0
				10.876	0.0666667							9.39296	0.333333
				10.8897	0.0666667							9.40084	0.333333
				10.8897	0							9.40084	0
				10.9034	0							9.40872	0
				10.9034	0.0666667							9.40872	0.333333
				10.917	0.0666667							9.4166	0.333333
				10.917	0							9.4166	0
				10.9307	0							9.42448	0
				10.9307	0.0666667							9.42448	0.333333
				10.9444	0.0666667							9.43236	0.333333
				10.9444	0							9.43236	0
				10.958	0							9.44024	0
				10.958	0.0666667							9.44024	0.333333
				10.9717	0.0666667							9.44812	0.333333
				10.9717	0							9.44812	0
				10.9853	0							9.456	0
				10.9853	0.0666667							9.456	0.0666667
				10.999	0.0666667							9.4638	0.0666667
				10.999	0							9.4638	0
				11.0127	0							9.4716	0
				11.0127	0.0666667							9.4716	0.0666667
				11.0263	0.0666667							9.47941	0.0666667
				11.0263	0							9.47941	0
				11.04	0							9.48721	0
				11.04	0.0666667							9.48721	0.0666667
				11.0537	0.0666667							9.49501	0.0666667
				11.0537	0							9.49501	0
				11.0673	0							9.50281	0
				11.0673	0.0666667							9.50281	0.0666667
				11.081	0.0666667							9.51061	0.0666667
				11.081	0							9.51061	0
				11.0947	0							9.51842	0
				11.0947	0.0666667							9.51842	0.0666667
				11.1083	0.0666667							9.52622	0.0666667
				11.1083	0							9.52622	0
				11.122	0							9.53402	0
				11.122	0.0666667							9.53402	0.0666667
				11.1356	0.0666667							9.54182	0.0666667
				11.1356	0							9.54182	0
				11.1493	0							9.54962	0
				11.1493	0.0666667							9.54962	0.0666667
				11.163	0.0666667							9.55743	0.0666667
				11.163	0							9.55743	0
				11.1766	0							9.56523	0
				11.1766	0.0666667							9.56523	0.0666667
				11.1903	0.0666667							9.57303	0.0666667
				11.1903	0							9.57303	0
				11.204	0							9.58083	0
				11.204	0.0666667							9.58083	0.0666667
				11.2176	0.0666667							9.58863	0.0666667
				11.2176	0							9.58863	0
				11.2313	0							9.59644	0
				11.2313	0.0666667							9.59644	0.0666667
				11.245	0.0666667							9.60424	0.0666667
				11.245	0							9.60424	0
				11.2586	0							9.61204	0
				11.2586	0.0666667							9.61204	0.0666667
				11.2723	0.0666667							9.61984	0.0666667
				11.2723	0							9.61984	0
				11.2859	0							9.62764	0
				11.2859	0.0666667							9.62764	0.0666667
				11.2996	0.0666667							9.63545	0.0666667
				11.2996	0							9.63545	0
				11.3133	0							9.64325	0
				11.3133	0.0666667							9.64325	0.0666667
				11.3269	0.0666667							9.65105	0.0666667
				11.3269	0							9.65105	0
				11.3406	0							9.65885	0
				11.3406	0.0666667							9.65885	0.0666667
				11.3543	0.0666667							9.66665	0.0666667
				11.3543	0							9.66665	0
				11.3679	0							9.67446	0
				11.3679	0.0666667							9.67446	0.0666667
				11.3816	0.0666667							9.68226	0.0666667
				11.3816	0							9.68226	0
				11.3952	0							9.69006	0
				11.3952	0.0666667							9.69006	0.0666667
				11.4089	0.0666667							9.69786	0.0666667
				11.4089	0							9.69786	0
				11.4226	0							9.70566	0
				11.4226	0.0666667							9.70566	0.0666667
				11.4362	0.0666667							9.71347	0.0666667
				11.4362	0							9.71347	0
				11.4499	0							9.72127	0
				11.4499	0.0666667							9.72127	0.0666667
				11.4636	0.0666667							9.72907	0.0666667
				11.4636	0							9.72907	0
				11.4772	0							9.73687	0
				11.4772	0.0666667							9.73687	0.0666667
				11.4909	0.0666667							9.74467	0.0666667
				11.4909	0							9.74467	0
				11.5046	0							9.75248	0
				11.5046	0.0666667							9.75248	0.0666667
				11.5182	0.0666667							9.76028	0.0666667
				11.5182	0							9.76028	0
				11.5319	0							9.76808	0
				11.5319	0.0666667							9.76808	0.0666667
				11.5455	0.0666667							9.77588	0.0666667
				11.5455	0							9.77588	0
				11.5592	0							9.78368	0
				11.5592	0.0666667							9.78368	0.0666667
				11.5729	0.0666667							9.79149	0.0666667
				11.5729	0							9.79149	0
				11.5865	0							9.79929	0
				11.5865	0.0666667							9.79929	0.0666667
				11.6002	0.0666667							9.80709	0.0666667
				11.6002	0							9.80709	0
				11.6139	0							9.81489	0
				11.6139	0.0666667							9.81489	0.0666667
				11.6275	0.0666667							9.82269	0.0666667
				11.6275	0							9.82269	0
				11.6412	0							9.8305	0
				11.6412	0.0666667							9.8305	0.0666667
				11.6549	0.0666667							9.8383	0.0666667
				11.6549	0							9.8383	0
				11.6685	0							9.8461	0
				11.6685	0.0666667							9.8461	0.0666667
				11.6822	0.0666667							9.8539	0.0666667
				11.6822	0							9.8539	0
				11.6958	0							9.8617	0
				11.6958	0.0666667							9.8617	0.0666667
				11.7095	0.0666667							9.8695	0.0666667
				11.7095	0							9.8695	0
				11.7232	0							9.87731	0
				11.7232	0.0666667							9.87731	0.0666667
				11.7368	0.0666667							9.88511	0.0666667
				11.7368	0							9.88511	0
				11.7505	0							9.89291	0
				11.7505	0.0666667							9.89291	0.0666667
				11.7642	0.0666667							9.90071	0.0666667
				11.7642	0							9.90071	0
				11.7778	0							9.90851	0
				11.7778	0.0666667							9.90851	0.0666667
				11.7915	0.0666667							9.91632	0.0666667
				11.7915	0							9.91632	0
				11.8051	0							9.92412	0
				11.8051	0.0666667							9.92412	0.0666667
				11.8188	0.0666667							9.93192	0.0666667
				11.8188	0							9.93192	0
				11.8325	0							9.93972	0
				11.8325	0.0666667							9.93972	0.0666667
				11.8461	0.0666667							9.94752	0.0666667
				11.8461	0							9.94752	0
				11.8598	0							9.95533	0
				11.8598	0.0666667							9.95533	0.0666667
				11.8735	0.0666667							9.96313	0.0666667
				11.8735	0							9.96313	0
				11.8871	0							9.97093	0
				11.8871	0.0666667							9.97093	0.0666667
				11.9008	0.0666667							9.97873	0.0666667
				11.9008	0							9.97873	0
				11.9145	0							9.98653	0
				11.9145	0.0666667							9.98653	0.0666667
				11.9281	0.0666667							9.99434	0.0666667
				11.9281	0							9.99434	0
				11.9418	0							10.0021	0
				11.9418	0.0666667							10.0021	0.0666667
				11.9554	0.0666667							10.0099	0.0666667
				11.9554	0							10.0099	0
				11.9691	0							10.0177	0
				11.9691	0.0666667							10.0177	0.0666667
				11.9828	0.0666667							10.0255	0.0666667
				11.9828	0							10.0255	0
				11.9964	0							10.0333	0
				11.9964	0.0666667							10.0333	0.0666667
				12.0101	0.0666667							10.0411	0.0666667
				12.0101	0							10.0411	0
				12.0238	0							10.049	0
				12.0238	0.0666667							10.049	0.0666667
				12.0374	0.0666667							10.0568	0.0666667
				12.0374	0							10.0568	0
				12.0511	0							10.0646	0
				12.0511	0.0666667							10.0646	0.0666667
				12.0648	0.0666667							10.0724	0.0666667
				12.0648	0							10.0724	0
				12.0784	0							10.0802	0
				12.0784	0.0666667							10.0802	0.0666667
				12.0921	0.0666667							10.088	0.0666667
				12.0921	0							10.088	0
				12.1057	0							10.0958	0
				12.1057	0.0666667							10.0958	0.0666667
				12.1194	0.0666667							10.1036	0.0666667
				12.1194	0							10.1036	0
				12.1331	0							10.1114	0
				12.1331	0.0666667							10.1114	0.0666667
				12.1467	0.0666667							10.1192	0.0666667
				12.1467	0							10.1192	0
				12.1604	0							10.127	0
				12.1604	0.0666667							10.127	0.0666667
				12.1741	0.0666667							10.1348	0.0666667
				12.1741	0							10.1348	0
				12.1877	0							10.1426	0
				12.1877	0.0666667							10.1426	0.0666667
				12.2014	0.0666667							10.1504	0.0666667
				12.2014	0							10.1504	0
				12.215	0							10.1582	0
				12.215	0.0666667							10.1582	0.0666667
				12.2287	0.0666667							10.166	0.0666667
				12.2287	0							10.166	0
				12.2424	0							10.1738	0
				12.2424	0.0666667							10.1738	0.0666667
				12.256	0.0666667							10.1816	0.0666667
				12.256	0							10.1816	0
				12.2697	0							10.1894	0
				12.2697	0.0666667							10.1894	0.0666667
				12.2834	0.0666667							10.1972	0.0666667
				12.2834	0							10.1972	0
				12.297	0							10.205	0
				12.297	0.0666667							10.205	0.0666667
				12.3107	0.0666667							10.2128	0.0666667
				12.3107	0							10.2128	0
				12.3244	0							10.2206	0
				12.3244	0.0666667							10.2206	0.0666667
				12.338	0.0666667							10.2284	0.0666667
				12.338	0							10.2284	0
				12.3517	0							10.2362	0
				12.3517	0.0666667							10.2362	0.0666667
				12.3653	0.0666667							10.244	0.0666667
				12.3653	0							10.244	0
				12.379	0							10.2518	0
				12.379	0.0666667							10.2518	0.0666667
				12.3927	0.0666667							10.2596	0.0666667
				12.3927	0							10.2596	0
				12.4063	0							10.2674	0
				12.4063	0.0666667							10.2674	0.0666667
				12.42	0.0666667							10.2752	0.0666667
				12.42	0							10.2752	0
				12.4337	0							10.283	0
				12.4337	0.0666667							10.283	0.0666667
				12.4473	0.0666667							10.2908	0.0666667
				12.4473	0							10.2908	0
				12.461	0							10.2986	0
				12.461	0.0666667							10.2986	0.0666667
				12.4747	0.0666667							10.3064	0.0666667
				12.4747	0							10.3064	0
				12.4883	0							10.3142	0
				12.4883	0.0666667							10.3142	0.0666667
				12.502	0.0666667							10.322	0.0666667
				12.502	0							10.322	0
				12.5156	0							10.3298	0
				12.5156	0.0666667							10.3298	0.0666667
				12.5293	0.0666667							10.3376	0.0666667
				12.5293	0							10.3376	0
				12.543	0							10.3454	0
				12.543	0.0666667							10.3454	0.0666667
				12.5566	0.0666667							10.3532	0.0666667
				12.5566	0							10.3532	0
				12.5703	0							10.361	0
				12.5703	0.0666667							10.361	0.0666667
				12.584	0.0666667							10.3688	0.0666667
				12.584	0							10.3688	0
				12.5976	0							10.3766	0
				12.5976	0.0666667							10.3766	0.0666667
				12.6113	0.0666667							10.3844	0.0666667
				12.6113	0							10.3844	0
				12.625	0							10.3922	0
				12.625	0.0666667							10.3922	0.0666667
				12.6386	0.0666667							10.4	0.0666667
				12.6386	0							10.4	0
				12.6523	0							10.4078	0
				12.6523	0.0666667							10.4078	0.0666667
				12.6659	0.0666667							10.4156	0.0666667
				12.6659	0							10.4156	0
				12.6796	0							10.4234	0
				12.6796	0.0666667							10.4234	0.0666667
				12.6933	0.0666667							10.4312	0.0666667
				12.6933	0							10.4312	0
				12.7069	0							10.439	0
				12.7069	0.0666667							10.439	0.0666667
				12.7206	0.0666667							10.4469	0.0666667
				12.7206	0							10.4469	0
				12.7343	0							10.4547	0
				12.7343	0.0666667							10.4547	0.0666667
				12.7479	0.0666667							10.4625	0.0666667
				12.7479	0							10.4625	0
				12.7616	0							10.4703	0
				12.7616	0.0666667							10.4703	0.0666667
				12.7752	0.0666667							10.4781	0.0666667
				12.7752	0							10.4781	0
				12.7889	0							10.4859	0
				12.7889	0.0666667							10.4859	0.0666667
				12.8026	0.0666667							10.4937	0.0666667
				12.8026	0							10.4937	0
				12.8162	0							10.5015	0
				12.8162	0.0666667							10.5015	0.0666667
				12.8299	0.0666667							10.5093	0.0666667
				12.8299	0							10.5093	0
				12.8436	0							10.5171	0
				12.8436	0.0666667							10.5171	0.0666667
				12.8572	0.0666667							10.5249	0.0666667
				12.8572	0							10.5249	0
				12.8709	0							10.5327	0
				12.8709	0.0666667							10.5327	0.0666667
				12.8846	0.0666667							10.5405	0.0666667
				12.8846	0							10.5405	0
				12.8982	0							10.5483	0
				12.8982	0.0666667							10.5483	0.0666667
				12.9119	0.0666667							10.5561	0.0666667
				12.9119	0							10.5561	0
				12.9255	0							10.5639	0
				12.9255	0.0666667							10.5639	0.0666667
				12.9392	0.0666667							10.5717	0.0666667
				12.9392	0							10.5717	0
				12.9529	0							10.5795	0
				12.9529	0.0666667							10.5795	0.0666667
				12.9665	0.0666667							10.5873	0.0666667
				12.9665	0							10.5873	0
				12.9802	0							10.5951	0
				12.9802	0.0666667							10.5951	0.0666667
				12.9939	0.0666667							10.6029	0.0666667
				12.9939	0							10.6029	0
				13.0075	0							10.6107	0
				13.0075	0.0666667							10.6107	0.0666667
				13.0212	0.0666667							10.6185	0.0666667
				13.0212	0							10.6185	0
				13.0349	0							10.6263	0
				13.0349	0.0666667							10.6263	0.0666667
				13.0485	0.0666667							10.6341	0.0666667
				13.0485	0							10.6341	0
				13.0622	0							10.6419	0
				13.0622	0.0666667							10.6419	0.0666667
				13.0758	0.0666667							10.6497	0.0666667
				13.0758	0							10.6497	0
				13.0895	0							10.6575	0
				13.0895	0.0666667							10.6575	0.0666667
				13.1032	0.0666667							10.6653	0.0666667
				13.1032	0							10.6653	0
				13.1168	0							10.6731	0
				13.1168	0.0666667							10.6731	0.0666667
				13.1305	0.0666667							10.6809	0.0666667
				13.1305	0							10.6809	0
				13.1442	0							10.6887	0
				13.1442	0.0666667							10.6887	0.0666667
				13.1578	0.0666667							10.6965	0.0666667
				13.1578	0							10.6965	0
				13.1715	0							10.7043	0
				13.1715	0.0666667							10.7043	0.0666667
				13.1851	0.0666667							10.7121	0.0666667
				13.1851	0							10.7121	0
				13.1988	0							10.7199	0
				13.1988	0.0666667							10.7199	0.0666667
				13.2125	0.0666667							10.7277	0.0666667
				13.2125	0							10.7277	0
				13.2261	0							10.7355	0
				13.2261	0.0666667							10.7355	0.0666667
				13.2398	0.0666667							10.7433	0.0666667
				13.2398	0							10.7433	0
				13.2535	0							10.7511	0
				13.2535	0.0666667							10.7511	0.0666667
				13.2671	0.0666667							10.7589	0.0666667
				13.2671	0							10.7589	0
				13.2808	0							10.7667	0
				13.2808	0.0666667							10.7667	0.0666667
				13.2945	0.0666667							10.7745	0.0666667
				13.2945	0							10.7745	0
				13.3081	0							10.7823	0
				13.3081	0.0666667							10.7823	0.0666667
				13.3218	0.0666667							10.7901	0.0666667
				13.3218	0							10.7901	0
				13.3354	0							10.7979	0
				13.3354	0.0666667							10.7979	0.0666667
				13.3491	0.0666667							10.8057	0.0666667
				13.3491	0							10.8057	0
				13.3628	0							10.8135	0
				13.3628	0.0666667							10.8135	0.0666667
				13.3764	0.0666667							10.8213	0.0666667
				13.3764	0							10.8213	0
				13.3901	0							10.8291	0
				13.3901	0.0666667							10.8291	0.0666667
				13.4038	0.0666667							10.837	0.0666667
				13.4038	0							10.837	0
				13.4174	0							10.8448	0
				13.4174	0.0666667							10.8448	0.0666667
				13.4311	0.0666667							10.8526	0.0666667
				13.4311	0							10.8526	0
				13.4448	0							10.8604	0
				13.4448	0.0666667							10.8604	0.0666667
				13.4584	0.0666667							10.8682	0.0666667
				13.4584	0							10.8682	0
				13.4721	0							10.876	0
				13.4721	0.0666667							10.876	0.0666667
				13.4857	0.0666667							10.8838	0.0666667
				13.4857	0							10.8838	0
				13.4994	0							10.8916	0
				13.4994	0.0666667							10.8916	0.0666667
				13.5131	0.0666667							10.8994	0.0666667
				13.5131	0							10.8994	0
				13.5267	0							10.9072	0
				13.5267	0.0666667							10.9072	0.0666667
				13.5404	0.0666667							10.915	0.0666667
				13.5404	0							10.915	0
				13.5541	0							10.9228	0
				13.5541	0.0666667							10.9228	0.0666667
				13.5677	0.0666667							10.9306	0.0666667
				13.5677	0							10.9306	0
				13.5814	0							10.9384	0
				13.5814	0.0666667							10.9384	0.0666667
				13.595	0.0666667							10.9462	0.0666667
				13.595	0							10.9462	0
				13.6087	0							10.954	0
				13.6087	0.0666667							10.954	0.0666667
				13.6224	0.0666667							10.9618	0.0666667
				13.6224	0							10.9618	0
				13.636	0							10.9696	0
				13.636	0.0666667							10.9696	0.0666667
				13.6497	0.0666667							10.9774	0.0666667
				13.6497	0							10.9774	0
[truncated: 1,228 more rows]

## Sheet: PAR_HID
0	1
0	0
1	1
0.250627	0.451671
0	0
1	1
