# Supplementary material for: Reproductive biology of the biofuel plant Jatropha curcas in its center of origin
Source: PeerJ. 2016 Mar 14;4:e1819. doi: 10.7717/peerj.1819 (PMC4793325; doi:10.7717/peerj.1819)
Supplement: Supplemental Information 2 — Means to construct figure 2. [file peerj-04-1819-s002.xlsx]

## Sheet: Sheet1
	Species richness	Abundance
6:00	2	6
7:00	4	17
8:00	7	29
9:00	8	26
10:00	8	15
11:00	6	14
12:00	7	18
13:00	8	18
14:00	9	18
15:00	7	15
16:00	5	32
17:00	7	15
18:00	7	20
